# Supplementary material for: Cell Cycle–Dependent Differentiation Dynamics Balances Growth and Endocrine Differentiation in the Pancreas
Source: PLoS Biol. 2015 Mar 18;13(3):e1002111. doi: 10.1371/journal.pbio.1002111 (PMC4364879; doi:10.1371/journal.pbio.1002111)
Supplement: S1 Data — (XLSX) [file pbio.1002111.s001.xlsx]

## Sheet: Fig. 1O
Fig. 1O	Rate of cell divisions (raw data in Table S2)
	total div	Ngn3 div	sym vs asym
Progenitor symmetric divisions	0.933833
Ngn3-producing divisions	0.0661674
Asymmetric divisions		0.431553	0.563374
Symmetric divisions		0.354416	0.436626
1 daughter dead or lost		0.214031
	Stdev	stdev	stdev
Progenitor symmetric divisions	0.015635
Ngn3-producing divisions	0.015635
Asymmetric divisions		0.0544202	0.138445
Symmetric divisions		0.157383	0.138445
1 daughter dead or lost		0.126444

## Sheet: Fig. 1P
Fig. 1P	Origin of NEUROG3 cells (raw data in Table S2)
	Average	Stdev
Asym div	0.184497	0.0496025
Sym div	0.297894	0.1422
no prior divisions	0.293156	0.0585728
indeterminable	0.224453	0.106028

## Sheet: Fig. 2H
Fig. 2H	Clone fate distribution (raw data in Table S3)
	Total clones	NEUROG3-producing clones	Sym vs. asym
Sox9 symmetric clones	0.598361
NEUROG3 producing clones	0.258197
Asymmetric NEUROG3 clones		0.539683	0.618182
Symmetric NEUROG3 clones		0.333333	0.381818
Indeterminable	0.143443	0.126984

## Sheet: Fig. 2I
Fig. 2I	Origin of NEUROG3 cells (raw data in Table S3)
	ratio
Asym div	0.404762
Sym div	0.5
indeterminable	0.0952381

## Sheet: Fig. 3N
Fig. 3N	Rate of cell divisions (raw data in Table S6)
	RFP producing divisions	sym vs. asym
Asymmetric divisions	0.433982	0.602011
Symmetric divisions	0.290465	0.397989
1 daughter dead or lost	0.275553
	stdev	stdev
Asymmetric divisions	0.0727663	0.119375
Symmetric divisions	0.0981428	0.119375
1 daughter dead or lost	0.0352671

## Sheet: Fig. 3O
Fig. 3O	Origin of RFP cells (raw data in Table S6)
	avg	avg
ACD	0.0463324	0.188333
SCD	0.0657356	0.249581
RFP DIV	0.0102053	0.0323587
NO PRIOR	0.143544	0.529727
INDETERM	0.734183
	stdev	stdev
ACD	0.00169897	0.0663619
SCD	0.0342239	0.0996019
RFP DIV	0.00911647	0.0283208
NO PRIOR	0.0658988	0.103402
INDETERM	0.0852651

## Sheet: Fig.3P
Fig. 3P	Rate of divisions (raw data in Table S2, S3, and S6)
	Ngn3	RFP	In vivo
Asy	0.563374	0.602011	0.618
Sym	0.436626	0.397989	0.382
	stdev	stdev
Asy	0.138445	0.119375
Sym	0.138445	0.119375

## Sheet: Fig. 4A
Fig. 4A	RFP onset times
	TL5	TL6	TL7-1	TL7-2
	0.2	0.7	1.2	0.3
	0.3	2.6	3.3	0.4
	0.9	4.5	5.1	0.4
	3.5	5.5	5.6	0.5
	4	5.8	7	0.5
	4.6	6.2	7.3	0.5
	7.2	6.6	8.3	0.6
	7.5	6.7	9	0.6
	8.1	7	9.2	0.8
	8.2	7.1	9.6	0.8
	8.6	8.1	9.8	1.2
	9.1	8.7	10	1.3
	9.2	9.1	10.6	1.3
	9.7	9.4	10.6	1.5
	9.9	9.6	11.2	1.5
	11	10	12.2	1.6
	11.3	10	12.9	1.9
	11.6	10.1	15.6	2.1
	14.7	10.7	16.5	2.2
	16	10.7	17	2.3
	16.5	11.1	17.4	2.8
	16.8	12.6	17.5	2.8
	17.2	12.7	19.2	3.6
	18.8	13.5	19.3	3.7
	19.3	14.2	19.4	3.7
	19.8	14.9	19.9	3.9
	20.2	15.2	20	4
	20.4	15.7	20.5	4
	20.6	16.6	21.1	4.1
	20.7	16.7	21.1	4.2
	20.9	16.7	21.3	4.3
	20.9	17.1	21.7	4.4
	21	17.7	21.7	4.8
	21.2	18.3	22	5.1
	21.4	18.3	22.7	5.5
	21.8	18.3	23.8	5.6
	22	19.4	24.1	5.8
	22.6	19.6	29	5.9
	24.7	20.4	29.8	6
	25.3	20.8	30.1	6
	25.6	20.8	30.3	6
	26	21.1	30.5	6.2
	26	21.4	30.7	6.3
	26.4	22.4	30.8	7.1
	27.9	22.9	30.9	7.3
	28.1	22.9	31.1	7.3
	28.9	23.6	31.2	7.6
	29.1	24.2	31.9	7.6
	30.5	24.3	32	8.1
	37.2	24.5	32.7	8.2
	37.4	24.9	33.3	8.3
	37.5	25	35.2	8.6
	39.1	25.3	35.7	9
	40	25.3	43.8	9.1
	42	25.4		9.3
	46.3	25.8		9.3
		25.9		9.8
		26.1		10.1
		26.6		10.3
		26.8		10.5
		26.8		10.9
		26.9		11.3
		27		11.4
		27.4		11.7
		27.8		11.7
		28.4		12.1
		28.8		12.1
		29.4		12.2
		30.3		13.4
		30.8		13.5
		30.9		13.6
		31.4		13.8
		31.9		14.3
		32		14.5
		33.4		15.9
		34.4		16.2
		35.5		17.1
		36.4		17.2
		36.5		18
		36.9		18.1
		38.3		18.3
		38.7		19
		39		19.3
		39.1		20
		39.1		20.1
		39.3		20.5
		39.8		20.6
		40.2		20.7
		45		20.9
				21.2
				21.3
				21.6
				21.8
				21.8
				22
				22
				22.1
				22.3
				22.4
				23
				23.1
				23.3
				23.7
				23.7
				24
				24.1
				24.5
				27.2
				27.6
				28
				28.1
				28.8
				29.3
				29.5
				30
				30.1
				30.3
				31.3
				33.3
				34
				34.9
				35.3
				35.5
				40.8
				43.5

## Sheet: Fig. 4B
Fig. 4B	Lag time of RFP onset between daughters
	Lag time	RFP onset time
		sis1	sis2
SCD 1	1.3	4.3	5.6
SCD 2	0.7	1.6	0.9
SCD 3	1.3	10.8	9.5
SCD 4	0.9	11.3	12.2
SCD 5	1.5	19.7	21.2
SCD 6	0.7	8	7.3
SCD 7	0.2	7.2	7
SCD 8	0.9	6.6	7.5
SCD 9	1.2	3.7	2.5
SCD 10	0.8	6.2	7
SCD 11	0.7	3.6	4.3
SCD 12	0.6	13.4	12.8
SCD 13	0.9	5.7	6.6
SCD 14	1.3	4.3	5.6
SCD 15	1.5	8.5	7
SCD 16	0.3	6.5	6.2
SCD 17	0.5	1.7	1.2
SCD 18	0.3	8	8.3
SCD 19	0.5	12.4	11.9
avg	0.847368
stdev	0.407388
Correlation
	sis 1	sis 2
sis 1	1
sis 2	0.97875	1

## Sheet: Fig. 4C
Fig. 4C	Lag time of RFP onset between division and Ngn3-RFP onset
	All asym	Asym no sis div	Asym sis div	Sym	sym
	12.7	12.7	17.1	4.3	sisters1
	9.8	9.8	11.8	5.6
	16.9	16.9	11.1	1.6	sisters2
	21.9	21.9	18.9	0.9
	10.7	10.7	23.2	10.8	sisters3
	14.3	14.3	10.2	9.5
	11.3	11.3	9.5	11.3	sisters4
	9.5	9.5	17.1	12.2
	15.6	15.6	21.8	19.7	sisters5
	9.1	9.1	22.3	21.2
	7.4	7.4	17.2	8	sisters6
	6.6	6.6	19.4	7.3
	10	10	7.8	7.2	sisters7
	17.1		7.1	7
	11.8			6.6	sisters8
	11.1			7.5
	18.9			3.7	sisters9
	23.2			2.5
	10.2			6.2	sisters10
	9.5			7
	17.1			3.6	sisters11
	21.8			4.3
	22.3			13.4	sisters12
	17.2			12.8
	19.4			5.7	sisters13
	7.8			6.6
	7.1			4.3	sisters14
				5.6
				8.5	sisters15
				7
				6.5	sisters16
				6.2
				1.7	sisters17
				1.2
				8	sisters18
				8.3
				12.4	sisters19
				11.9
avg	13.7148	11.9846	15.3214	7.58158
stdev	5.18264	4.25007	5.59219	4.5038
Statistical analysis
Parameter	Value
Table Analyzed	Lag time div to RFP on
Column A	ACD
vs	vs
Column B	SCD
Mann Whitney test
P value	P<0.0001
Exact or approximate P value?	Gaussian Approximation
P value summary	***
Are medians signif. different? (P < 0.05)	Yes
One- or two-tailed P value?	Two-tailed
Sum of ranks in column A,B	1230 , 915.5
Mann-Whitney U	174.5

[truncated: 6 more sheets: Fig. 4D, Fig. 5E, Fig. 5F, Fig. 5G, Fig. 6, Model formulas]
