# Supplementary material for: Cell Cycle–Dependent Differentiation Dynamics Balances Growth and Endocrine Differentiation in the Pancreas
Source: PLoS Biol. 2015 Mar 18;13(3):e1002111. doi: 10.1371/journal.pbio.1002111 (PMC4364879; doi:10.1371/journal.pbio.1002111)
Supplement: S2 Data — (XLSX) [file pbio.1002111.s002.xlsx]

## Sheet: S2 Fig.
S2 Fig. graph	Clone fate distribution in vivo vs. in vitro (raw data in Table S4)
	In vivo	In vitro
Sox9 sym clones	0.598361	0.822917
Ngn3 clones	0.258197	0.0625
Indeterminable	0.143443	0.114583

## Sheet: S3C Fig.
S3C Fig.	RFP reporter quantification
% of RFP cells												Cell numbers
	Neurog3+RFP+	Neurog+RFP-			Neurog3+RFP+	Neurog+RFP-							WT 7537	WT 7584	WT 7628	WT 7606	average
Average	0.400993	0.599007		WT 7537	0.336	0.664						RFP+ cells	5705	5377	4084	6231.5	5349.38
SD	0.0445049			WT 7584	0.437	0.563						RFP+Ngn3+	1103.5	1349	1023	1371.5	1211.75
				WT 7628	0.414674	0.585326						RFP+Hormones+	1246	952	668.5	1139	1001.38
				WT 7606	0.4163	0.5837						RFP-Ngn3+	2175.5	1738	1444	1923	1820.12
												Ngn3+	3279	3087	2467	3294.5	3031.88
	RFP+Neurog3+	RFP+Hormones+	RFP+Neurog3-Hormones-	RFP+ Ngn3-			RFP+Neurog3+	RFP+Hormones+	RFP+Neurog3-Hormones-	RFP+ Ngn3-
Average	0.228645	0.185367	0.585988	0.771355		WT 7537	0.193	0.218	0.589	0.807			Ngn3+	Ngn3-
SD	0.0278129	0.0231776	0.0104698	0.0278129		WT 7584	0.251	0.177	0.572	0.749		RFP+	1211.75	4137.62	sensitivity	0.39967
						WT 7628	0.25049	0.163688	0.585823	0.74951		RFP-	1820.12
						WT 7606	0.220091	0.182781	0.597127	0.779909

## Sheet: S4C Fig.
S4C Fig.	YFP vs. RFP cell proportion (raw data in Table S5)
	YFP+ cells	RFP+cells
YFP+RFP+	0.883898	1
YFP+RFP-	0.116102

## Sheet: S4D Fig.
S4D Fig.	Lag time of RFP onset after YFP onset
	Lag time		YFP onset (hr)	RFP onset (hr)
	4.33333		14	18.3333
	6		2	8
	3.66667		2	5.66667
	2.83333		4.16667	7
	4.83333		9.16667	14
	5		16	21
	3.33333		1.66667	5
	6.33333		0.166667	6.5
	4.66667		1.66667	6.33333
	5.33333		2.5	7.83333
	5.66667		5	10.6667
avg	4.72727
stdev	1.11124

## Sheet: S4E Fig.
S4E Fig.	Fluorescent intensity of YFP and RFP in single cells
Time (hr)	YFP1	RFP1		Time (hr)	YFP2	RFP2		Time (hr)	YFP3	RFP3		Time (hr)	YFP4	RFP4
4	3.57143	0		0	3.5625	0		16	9.66667	1		14	9.71429	0.285714
5	10.5333	0.533333		1	4.82353	0		17	13.5714	0.285714		15	12.6429	0
5.16667	14	0		2	5.875	0		18	22.5	0.857143		16	24.1176	0.235294
6	21.5714	0.285714		2.5	8.92308	0		19	17.9375	1.5625		17	25.5	0.285714
7	30.2727	0.727273		3	14.4118	0		20	15.6875	0.5		18	31.5882	1.41176
8	44.3571	1.57143		4	18.0714	0		21	17.5882	1.52941		19	28.75	3.3125
9	45.8571	1.14286		5	35.4286	0.285714		22	29.1538	5.53846		20	36.4286	8.07143
10	74.1538	4.84615		6	52.8571	0.857143		23	25.1333	10		21	62.5625	24
10.6667	57.6429	5.57143		7	73.3571	1.42857		24	30.9375	11.6875		22	76.2857	54.7143
11	65.5714	5.35714		7.83333	98.9167	3.91667		25	35.0833	21.9167		23	68.8667	66.6667
12	68.5294	16.0588		8	96.8	4.66667		26	91.0909	60.8182		24	71.875	97.375
13	88.7143	24.7857		9	133.5	21.5		27	54.3333	44		25	94.25	167.667
14	88.5	34		10	113.636	29		28	56.6429	55.0714		26	73.1667	171.083
15	114.929	57.5714		11	143.824	68.4118		29	49.0909	34.9091		27	84.2857	152.929
16	114.714	57.2143		12	163.063	108.5		30	49.8235	40.1765		28	85.4667	178.4
17	89.6667	58.1667		13	178.25	121.583		31	37.5882	28.1176		29	79.8333	190.5
18	107.824	73.4118		14	222.545	186.636		32	59.1333	46.3333		30	99.5	234
19	161	141.909		15	223.25	218.083		33	63.1429	46.8571		31	100.083	234.5
20	169.846	129.077		16	242.636	241.545		34	55.7857	52.5714		32	87.2143	238.357
21	171.467	155.333		17	242.824	244.765		35	57.6875	59.3125		33	146.333	242.583
22	147.563	115.813		18	231.125	242.938		36	51.1429	39.3571		34	117.941	253.706
23	136.923	129.538		19	234.417	241.833		37	35.9286	43.6429		35	80.7857	244.286
24	151.5	109.375		20	240.125	236.875		38	30.4375	38.375		36	129.643	255
25	150.824	96.3529		21	241.583	241.25		39	39.5625	46.8125		37	158.154	247.538
26	144.429	94.5714		22	242.824	237.706		40	37.9286	37.2143		38	155.545	255
27	117.5	70.25		23	193.8	190.4		41	29	37.5714		39	112.813	240.938
28	131.571	80.0714		24	228.667	199.133		42	29.6923	15.6923		40	78.3333	251.167
29	109.5	57.5714		25	198.643	161.357		43	37.2	22		41	92.1875	252.188
30	134.429	44.7143		26	160.818	131.818		44	22.0714	23.6429		42	53.6923	192.308
31	105.357	53.2857		27	148.692	84		45	14.4375	18.375		43	62.2143	216.857
32	135.357	63.2857		28	154.364	103.091		46	27.9333	25		44	60.2308	187.846
33	122.583	30.25		29	126.357	80.0714		47	26	31.1429		45	81.75	217.438
34	87.375	25.875		30	187.938	126.188		48	24.7222	19.6111		46	92.7778	225.889
35	90.7143	21.1429		31	203.188	138.563		49	18.25	15.875
36	82.2143	23.2857		32	214.786	146.286		50	23.0625	19.9375
37	109.727	20.8182		33	231.833	125.944		51	15.75	10.625
38	80.4	14.7333		34	235.429	109.214		52	17.75	6.75
39	115.75	21.0833		35	227.643	87.2143		53	11.0769	7.76923
40	76	15.8571		36	230.133	75.3333		54	15.7857	16.2143
41	66.0833	9.91667		37	215.429	73.2857		55	12.6429	15.4286
42	74.4375	11.25		38	205	69.9091		56	8.85714	13.6429
43	49.7273	6.63636		39	205.857	50.7857		57	4.73333	6.13333
44	45.3571	4.35714		40	160	41.3529		58	10.3571	8.42857
				41	197.438	28.6875		59	9.28571	8.35714
				42	192.727	34		60	8.71429	7
				43	209.533	36		61	4.47059	4.17647
				44	184.143	23.6429		62	1.72222	4.11111
				45	157.083	26.0833		63	4.42857	4.5
				46	186.917	32.3333		64	8.72727	6
				47	190.714	32.5714		65	15.6429	6.78571
				48	157.909	18.0909		65.1667	14.6429	9.07143
				49	193.714	17.5714
				50	175.643	26.1429
				51	160.667	18
				52	155.462	17.1538
				53	150	14.9375
				54	151.353	12.2941
				55	143.545	13.6364
				56	139.059	10
				57	121.727	10.9091
				58	102.5	5.85714
				59	109.313	12.5625
				60	147.857	9.85714
				61	147.357	11.1429
				62	135.071	9.5
				63	103	7
				64	124.643	10.2143
				65	109.722	6.33333
				65.1667	130.643	7.5

## Sheet: S5A Fig.
S5A Fig.	Neurog3-RFP mean intensity (AFU)
Cell1			Cell2			Cell3			Cell4			Cell5			Cell6
Time (hr)	Mean intensity		Time (hr)	Mean intensity		Time (hr)	Mean intensity		Time (hr)	Mean intensity		Time (hr)	Mean intensity		Time (hr)	Mean intensity
0.1	0.169231		0.1	2.41379		7.3	0.138462		4.3	0.114754		4.3	0.09375		18.1	0.222222
0.2	0.0645161		0.2	3.52308		7.4	0.0769231		4.4	0.0655738		4.4	0.0694444		18.2	0.2
0.3	0.0491803		0.3	4.11111		7.5	0.0967742		4.5	0.047619		4.5	0.119403		18.3	0.191176
0.4	0.0461538		0.4	5.87097		7.6	0.129032		4.6	0.046875		4.6	0.0483871		18.4	0.116667
0.5	0.0793651		0.5	5.95385		7.7	0.05		4.7	0.0806452		4.7	0.0769231		18.5	0.169492
0.6	0.114754		0.6	7.59677		7.8	0.276923		4.8	0		4.8	0.0178571		18.6	0.174603
0.7	0.078125		0.7	9.65517		7.9	0.177419		4.9	0.0615385		4.9	0.1		18.7	0.269841
0.8	0.0666667		0.8	10.0462		8	0.123077		5	0.0615385		5	0.114754		18.8	0.253968
0.9	0.0327869		0.9	10.8769		8.1	0.213115		5.1	0.145161		5.1	0.0666667		18.9	0.316667
1	0.0634921		1	9.15385		8.2	0.142857		5.2	0.0655738		5.2	0.031746		19	0.31746
1.1	0.0952381		1.1	11.1231		8.3	0.323077		5.3	0.0634921		5.3	0.046875		19.1	0.483871
1.2	0.112903		1.2	13.3065		8.4	0.103448		5.4	0.0483871		5.4	0.0769231		19.2	0.430769
1.3	0.0967742		1.3	15.0462		8.5	0.258065		5.5	0.0634921		5.5	0.046875		19.3	0.555556
1.4	0.112903		1.4	14.9032		8.6	0.193548		5.6	0.0634921		5.6	0.0307692		19.4	0.477612
1.5	0.166667		1.5	15.5469		8.7	0.193548		5.7	0.05		5.7	0.0634921		19.5	0.52381
1.6	0.296875		1.6	18.4308		8.8	0.333333		5.8	0.0454545		5.8	0.114754		19.6	0.765625
1.7	0.129032		1.7	19.8182		8.9	0.15873		5.9	0.0307692		5.9	0.078125		19.7	0.723077
1.8	0.193548		1.8	22.8689		9	0.34375		6	0.112903		6	0.0689655		19.8	0.870968
1.9	0.387097		1.9	23.5167		9.1	0.296875		6.1	0.0967742		6.1	0.103448		19.9	0.721311
2	0.4375		2	24.3231		9.2	0.616667		6.2	0.0461538		6.2	0.0307692		20	1.03125
2.1	0.590909		2.1	21.6613		9.3	0.507692		6.3	0.16129		6.3	0.016129		20.1	1.10294
2.2	0.728571		2.2	23.5082		9.4	0.492308		6.4	0.0967742		6.5	0.0689655		20.2	1.25806
2.3	0.842857		2.3	33.9848		9.5	0.666667		6.5	0.112903		6.6	0.0967742		20.3	1.56667
2.4	1.28788		2.4	30.1746		9.6	0.709677		6.6	0.103448		6.7	0.126984		20.4	1.90769
2.5	1.58621		2.5	34.3906		9.7	0.640625		6.7	0.184615		6.8	0.031746		20.5	2.03448
2.6	1.92424		2.6	34.2459		9.8	1.01724		6.8	0.160714		6.9	0.103448		20.6	1.75806
2.7	2.40323		2.7	35.4769		9.9	0.919355		6.9	0.15873		7	0.107692		20.7	2.86765
2.8	3.09231		2.8	46.5806		10	0.672131		7	0.21875		7.1	0.0483871		20.8	2.79688
2.9	3.43548		2.9	38.4032		10.1	0.888889		7.1	0.303571		7.2	0.0983607		20.9	3.28125
3	3.70492		3	39.6557		10.2	1.22581		7.2	0.377049		7.3	0.111111		21	3.84483
3.1	4.78689		3.1	39.0806		10.3	1.12069		7.3	0.596774		7.4	0.0952381		21.1	4.40909
3.2	4.5873		3.2	35.6061		10.4	1.78125		7.4	0.483333		7.5	0.123077		21.2	5.80645
3.3	5.15		3.3	33.8182		10.5	1.86154		7.5	0.424242		7.6	0.258065		21.3	5.67188
3.4	6.81538		3.4	29.1774		10.6	1.66129		7.6	0.476923		7.7	0.365079		21.4	6.70313
3.5	8.45614		3.5	28.6462		10.7	1.60938		7.7	0.677419		7.8	0.290323		21.5	10.2969
3.6	8.10769		3.6	29.7903		10.8	2.33871		7.8	0.784615		7.9	0.428571		21.6	10.619
3.7	9.1129		3.7	32.3448		10.9	3.19643		7.9	1.06452		8	0.646154		21.7	11.7231
3.8	10.2121		3.8	32.9683		11	3.1129		8	1.51563		8.1	0.5		21.8	11.7879
3.9	12.9231		3.9	33.3333		11.1	3.75806		8.1	1.30159		8.2	0.857143		21.9	12.3833
4	13		4	33.9219		11.2	4.39655		8.2	1.57377		8.3	0.87931		22	13.8226
4.1	14.7097		4.1	32.7667		11.3	4		8.3	1.80952		8.4	1.33333		22.1	15.1587
4.2	16.9032		4.2	32.9516		11.4	4.84848		8.4	2.26667		8.5	1.23077		22.2	15.2258
4.3	17.6923		4.3	30.9844		11.5	5.1		8.5	2.4		8.6	1.26154		22.3	17.8438
4.4	19.5424		4.4	30.1538		11.6	6.47619		8.6	2.38462		8.7	2.06452		22.4	18.5758
4.5	25.0645		4.5	38.3333		11.7	6.68333		8.7	3.45		8.8	1.87097		22.5	16.4375
4.6	23.0984		4.6	43.7077		11.8	9.12903		8.8	4.16667		8.9	2.73016		22.6	16.5672
4.7	22.9385		4.7	42.3064		11.9	7.88525		8.9	4.86154		9	3.67213		22.7	17.1667
4.8	22.1		4.8	36.2308		12	8.29508		9	5.06667		9.1	4.56452		22.8	16.9394
4.9	21.4839		4.9	45.5968		12.1	9.5		9.1	4.4375		9.2	5.69841		22.9	19.2424
5	21.25		5	47.8308		12.2	9.98387		9.2	4.96923		9.3	4.52632		23	18.2769
5.1	21.5536		5.1	42.65		12.3	10.5846		9.3	4.79365		9.4	6.08621		23.1	21.6774
5.2	26.5714		5.2	47.5714		12.4	9.51613		9.4	6.22222		9.5	7.03226		23.2	24.0328
5.3	28.0476		5.3	48.3016		12.5	11.0164		9.5	7.20635		9.6	7.77778		23.3	27.0625
5.4	31.0517		5.4	49.6452		12.6	11.7581		9.6	9.42188		9.7	8.72308		23.4	31.129
5.5	32.0635		5.5	56.7143		12.7	15		9.7	10.1935		9.8	9.33333		23.5	30.3846
5.6	35.0159		5.6	59.8226		12.8	16.4194		9.8	10.2951		9.9	11.6364		23.6	33.1846
5.7	41.6154		5.7	62.3276		12.9	18.8667		9.9	10.6615		10	11.9385		23.7	31.4603
5.8	45.5484		5.8	57.8689		13	17.2031		10	12.8852		10.1	13.4762		23.8	31.4923
5.9	49.7869		5.9	69.75		13.1	18.3443		10.1	10.3906		10.2	14.8226		23.9	30.6
6	53.3016		6	79.5167		13.2	20.5484		10.2	13.1379		10.3	15.3667		24	37.3968
6.1	71.5873		6.1	86.6032		13.3	21.6774		10.3	14.5077		10.4	17.1846		24.1	44.9194
6.2	75.7931		6.2	85.6167		13.4	23.0833		10.4	15.9355		10.5	17.8615		24.2	45.9844
6.3	92.931		6.3	104.063		13.5	23.7231		10.5	18.6724		10.6	19.5		24.3	45.697
6.4	94.9231		6.4	79.6613		13.6	25.6897		10.6	21.8333		10.7	22.7937		24.4	41.6833
6.5	88.9167		6.5	69.9333		13.7	29.2188		10.7	22.5082		10.8	24.0635		24.5	40
6.6	90.7541		6.6	49.9464		13.8	26.6615		10.8	23.6721		10.9	22.8696		24.6	41.4615
6.7	92.873		6.7	68.2333		13.9	28.8548		10.9	25.9344		11	26.2836		24.7	39.5079
6.8	94.1936		6.8	77.6667		14	29.2333		11	30.8065		11.1	26.8167		24.8	45.4861
6.9	103.185		6.9	87.8571		14.1	33.4375		11.1	33.9701		11.2	25.6769		24.9	46.4098
7	120.25		7	88.0161		14.2	34.6		11.2	30.9677		11.3	27.7667		25	45.9219
7.1	126.129		7.1	84.9375		14.3	37.8448		11.3	37.0635		11.4	31.9839		25.1	40.942
7.2	134.556		7.2	79.5161		14.4	38.8281		11.4	39.9077		11.5	30.6349		25.2	42.0714
7.3	132.785		7.3	83.4063		14.5	43.3387		11.5	41.6094		11.6	33.4462		25.3	42.5902
7.4	130.448		7.4	80.7969		14.6	41.2656		11.6	48.9833		11.7	34.4603		25.4	40.9722
7.5	140.052		7.5	81.3077		14.7	43.2923		11.7	48.3438		11.8	36.0656		25.5	40.803
7.6	151.273		7.6	93.918		14.8	46.0938		11.8	48.2581		11.9	32.2308		25.6	44.7846
7.7	138.207		7.7	89.3492		14.9	47.5645		11.9	55.5806		12	33.7302		25.7	43.0313
7.8	137.8		7.8	102.656		15	47.2833		12	65.4098		12.1	38.2813		25.8	41.6
7.9	158.554		7.9	125.656		15.1	50.8438		12.1	63.9531		12.2	40.8548		25.9	37.942
8	159.629		8	113.452		15.2	53.9394		12.2	68.4921		12.3	41.4219		26	37.4179
8.1	167.839		8.1	122		15.3	51.7333		12.3	74.2188		12.4	35.2419		26.1	42.2353
8.2	182.111		8.2	102.565		15.4	51.2097		12.4	65.6129		12.5	41.0323		26.2	45.2969
8.3	188.161		8.3	83.2258		15.5	45.6923		12.5	65.303		12.6	41.7167		26.3	50.3594
8.4	190.683		8.4	88.2097		15.6	47.4262		12.6	70.7903		12.7	39.4194		26.4	46.4603
8.5	178.462		8.5	89.4677		15.7	49.0308		12.7	69.7049		12.8	40.5714		26.5	56.4167
8.6	188.871		8.6	89.0161		15.8	62.5556		12.8	82.2903		12.9			26.6	59.1129
8.7	193.339		8.7	83.3492		15.9	65.6154		12.9	89.9016		13	46.8571		26.7	55.129
8.8	200.35		8.8	83.3064		16	61.6154		13	93.0645		13.1	45.6308		26.8	51.9032
8.9	194.862		8.9	85.3934		16.1	66.4167		13.1	100.754		13.2	43.129		26.9	40.5082
9	194.433		9	92.2615		16.2	49.5517		13.2	99.6212		13.3	49		27	43.8462
9.1	188.361		9.1	97.6552		16.3	65.0156		13.3	98.0615		13.4	48.5846		27.1	45.5
9.2	182.108		9.2	108.016		16.4	73.6207		13.4	100.694		13.5	50.8525		27.2	49.2923
9.3	191.603		9.3	115.875		16.5	75.6774		13.5	107.969		13.6	51.4776		27.3	50.125
9.4	202.855		9.4	116.429		16.6	78.9286		13.6	123.492		13.7	51.7258		27.4	53.6508
9.5	206.667		9.5	123.75		16.7	75.2769		13.7	115.574		13.8	49.9344		27.5	55.6964
9.6	207.516		9.6	131.594		16.8	87.2813		13.8	110.952		13.9	50.35		27.6	58.7419
9.7	204.921		9.7	117.696		16.9	86.4375		13.9	130.283		14	48.7231		27.7	57.4462
9.8	200.4		9.8	135.385		17	90.5556		14	131.397		14.1	52.9		27.8	52.1667
9.9	208.862		9.9	128.328		17.1	86.5667		14.1	125		14.2	55.3333		27.9	56.9839
10	219.714		10	138.903		17.2	82.05		14.2	124.484		14.3	52.8		28	45.1587
10.1	226.597		10.1	154.935		17.3	91.3279		14.3	124.393		14.4	58.0615		28.1	49.7538
10.2	221.923		10.2	142.597		17.4	87.254		14.4	134.855		14.5	56.0645		28.2	52.3333
10.3	231.797		10.3	139.629		17.5	85.8125		14.5	130.53		14.6	54.8254		28.3	60.6029
10.4	228.548		10.4	136.033		17.6	81.1613		14.6	130.968		14.7	54.8226		28.4	64.371
10.5	236.552		10.5	136.609		17.7	79.3387		14.7	133.317		14.8	52.7031		28.5	71.5714
10.6	236.414		10.6	121.939		17.8	86.0625		14.8	135.523		14.9	50.871		28.6	68.9231
10.7	228.787		10.7	124.742		17.9	89.4918		14.9	131.875		15	47.9839		28.7	65.3692
10.8	233.032		10.8	117.846		18	79.8788		15	139.365		15.1	48.8103		28.8	68.7143
10.9	230.815		10.9	108		18.1	82.8197		15.1	128.212		15.2	48.0345		28.9	63.8
11	223.032		11	98.569		18.2	101.712		15.2	121.444		15.3	43.7619		29	66.9077
11.1	224.123		11.1	93.7049		18.3	95.3594		15.3	112.8		15.4	51.4		29.1	70.9394
11.2	218.724		11.2	116.323		18.4	90.3281		15.4	138.123		15.5	51.3226		29.2	69.129
11.3	226.5		11.3	130.933		18.5	94.4194		15.5	137.323		15.6	49.4375		29.3	66.7031
11.4	225.443		11.4	117.5		18.6	89.2581		15.6	133.629		15.7	55.5862		29.4	72.1846
11.5	231.862		11.5	106.738		18.7	88.6207		15.7	136.194		15.8	55.1148		29.5	71.2787
11.6	233.048		11.6	91.6406		18.8	89.5		15.8	111.115		15.9	53.1385		29.6	72.2462
11.7	230.4		11.7	87.4032		18.9	96.5077		15.9	130.121		16	53.5231		29.7	76.2097
11.8	224.983		11.8	90.7213		19	92.8615		16	132.906		16.1	51.2		29.8	72.2333
11.9	222.23		11.9	86.9016		19.1	101.75		16.1	139.859		16.2	49.4098		29.9	65.9032
12	214.226		12	92.7813		19.2	94.4516		16.2	141.968		16.3	50.8103		30	57.0645
12.1	224.613		12.1	103.435		19.3	106.206		16.3	138.871		16.4	48.6774		30.1	59.2097
12.2	225.631		12.2	98.5833		19.4	100.387		16.4	139.077		16.5	47.6406		30.2	62.5873
12.3	224.015		12.3	109.194		19.5	105.068		16.5	138.254		16.6	46.9688		30.3	63.2462
12.4	219.97		12.4	114.475		19.6	115.467		16.6	145.817		16.7	47.0469		30.4	64.6522
12.5	219.234		12.5	118.906		19.7	120.323		16.7	131.875		16.8	45.6452		30.5	62.5781
12.6	216.631		12.6	139.623		19.8	101.774		16.8	136.919		16.9	47.7302		30.6	67.0156
12.7	224.639		12.7	143.129		19.9	109.129		16.9	138.774		17	50.5938		30.7	59.0794
12.8	217.371		12.8	146.177		20	91.0923		17	138.717		17.1	50.0645		30.8	56.2
12.9	212.203		12.9	161.983		20.1	87.3871		17.1	143.81		17.2	47.7077		30.9	57.4706
13	207.349		13	162.8		20.2	85.2698		17.2	133.175		17.3	51.6406		31	67.1111
13.1	211		13.1	149.161		20.3	61.2459		17.3	123.548		17.4	46.9524		31.1	70.9839
13.2	207.469		13.2	123.81		20.4	73.7576		17.4	133.438		17.5	44.6774		31.2	74.5313
13.3	189.563		13.3	125.629		20.5	70.4643		17.5	128.794		17.6	45.5077		31.3	74.95
13.4	206.328		13.4	130.387		20.6	81.3438		17.6	120.846		17.7	46.1429		31.4	75.2742
13.5	204.918		13.5	133.73		20.7	86.6818		17.7	123.873		17.8	43.8448		31.5	75.629
13.6	198.694		13.6	149.016		20.8	86.4688		17.8	118.968		17.9	46.6207		31.6	82.371
13.7	184.541		13.7	148.774		20.9	107.688		17.9	118.033		18	44.4844		31.7	79.3492
13.8	194.159		13.8	150.092		21	104.585		18	117.129		18.1	42.4839		31.8	65.9385
13.9	196.875		13.9	151.25		21.1	103.532		18.1	112.203		18.2	44.9531		31.9	67.3492
14	196.742		14	146.067		21.2	101.081		18.2	109.906		18.3	48.254		32	65.8
14.1	197.033		14.1	131.641		21.3	102.095		18.3	116.703		18.4	46.5469		32.1	56.0313
14.2	187.871		14.2	103.533		21.4	103.629		18.4	110.885		18.5	41.6897		32.2	65.6462
14.3	200.1		14.3	103.672		21.5	103.9		18.5	114.25		18.6	44.7869		32.3	73.7903
14.4	208.508		14.4	108.607		21.6	102.286		18.6	120.803		18.7	43.5606		32.4	67.8966
14.5	196.613		14.5	102.594		21.7	114.846		18.7	112.177		18.8	41.9231		32.5	64.4655
14.6	188.094		14.6	101.786		21.8	102.231		18.8	120.607		18.9	42.375		32.6	61.7031
14.7	182.697		14.7	103.415		21.9	93.0625		18.9	117.71		19	39.3167		32.7	66.6885
14.8	179.516		14.8	99.6207		22	99		19	118.484		19.1	40.3968		32.8	64.129
14.9	174.286		14.9	105.516		22.1	85.4444		19.1	111.385		19.2	45		32.9	59.9839
15	175.758		15	100.369		22.2	82.0952		19.2	117.557		19.3	42.2698		33	70.7419
15.1	190.4		15.1	101.065		22.3	81.8548		19.3	128.129		19.4	41.5714		33.1	80.5538
15.2	185.079		15.2	103.781		22.4	73.4194		19.4	123.556		19.5	41.2623		33.2	82.8103
15.3	175.183		15.3	101.4		22.5	75.7879		19.5	122.091		19.6	41.5806		33.3	75.5161
15.4	170.985		15.4	113.613		22.6	64.3846		19.6	126.828		19.7	42.7581		33.4	58.9167
15.5	164.113		15.5	122.067		22.7	65.5556		19.7	108.667		19.8	46.1167		33.5	53.4194
15.6	171.066		15.6	109.477		22.8	60.1212		19.8	116.409		19.9	42		33.6	54.3077
15.7	191.892		15.7	114.667		22.9	59.9032		19.9	123.409		20	41.1719		33.7	55.2656
15.8	188.831		15.8	109.179		23	60.4098		20	127.016		20.1	40.8254		33.8	55.9839
15.9	188.762		15.9	96.5469		23.1	59.2879		20.1	123.323		20.2	39.6462		33.9	55.8462
16	191.833		16	97.9677		23.2	70.0161		20.2	111.938		20.3	42.05		34	57.0313
16.1	174.161		16.1	97.9677		23.3	76.9063		20.3	125.859		20.4	41.0794		34.1	60.0667
16.2	165.21		16.2	94.6936		23.4	81.5833		20.4	122.879		20.5	38.2742		34.2	57.5806
16.3	180.968		16.3	62.6833		23.5	83.1148		20.5	118.15		20.6	39.5714		34.3	58.9538
16.4	178.344		16.4	71.9355		23.6	86.2344		20.6	114.754		20.7	36.7		34.4	55.5161
16.5	198.25		16.5	68.5806		23.7	77.8667		20.7	111.919		20.8	37.6964		34.5	60.8769
16.6	173.092		16.6	71.6716		23.8	77.5		20.8	118.294		20.9	35.7419		34.6	58.5167
16.7	187.25		16.7	69.0313		23.9	75.5161		20.9	118.177		21	34.1129		34.7	60.3226
16.8	191.313		16.8	75.873		24	81.4154		21	123.967		21.1	36.7937		34.8	58.0923
16.9	185.217		16.9	75.2742		24.1	63.1905		21.1	120.621		21.2	41.1094		34.9	63.7846
17	191.097		17	78.0938		24.2	62.2		21.2	128.444		21.3	40.0323		35	62.1207
17.1	177.935		17.1	89.0656		24.3	62.7833		21.3	126.229		21.4	38.8333		35.1	58.2656
17.2	187.823		17.2	88.6167		24.4	66.3182		21.4	127.646		21.5	39.1379		35.2	57.6
17.3	169.688		17.3	101.714		24.5	63.9524		21.5	121.333		21.6	36.5574		35.3	54.3333
17.4	166.968		17.4	96.65		24.6	65.4545		21.6	120.831		21.7	33.7619		35.4	50.4677
17.5	171.125		17.5	88.0476		24.7	78.6		21.7	122.046		21.8	35.0645		35.5	45.3966
17.6	168.633		17.6	85.5238		24.8	76.6825		21.8	116.464		21.9	35.8448		35.6	46.8769
17.7	171.689		17.7	83.8485		24.9	73.1385		21.9	110.778		22	35.2188		35.7	43.7903
17.8	172.19		17.8	78.9538		25	69.5692		22	103.727		22.1	33.5161		35.8	43.0164
17.9	174.8		17.9	68.1077		25.1	73.7097		22.1	115.317		22.2	32.0862		35.9	41.7586
18	165.692		18	77.8308		25.2	69.6393		22.2	110.308		22.3	32.7656		36	41.1538
18.1	164.831		18.1	63.5		25.3	68.7541		22.3	113		22.4	32.8333		36.1	29.7742
18.2	166.516		18.2	61.2154		25.4	73.0156		22.4	110.862		22.5	31.0323		36.2	30.6061
18.3	161.645		18.3	50.8923		25.5	72.0968		22.5	110.016		22.6	29.5172		36.3	29.9508
18.4	156.938		18.4	57.7258		25.6	72.5781		22.6	89.0484		22.7	31.0484		36.4	32.0806
18.5	166.468		18.5	58.0645		25.7	66.5738		22.7	87.1563		22.8	27.8		36.5	37.7258
18.6	171.817		18.6	57.4655		25.8	72.6719		22.8	87.4839		22.9	28.9508		36.6	38.4655
18.7	172.094		18.7	57.3846		25.9	68.7241		22.9	88.5645		23	27.5846		36.7	39.127
18.8	175.159		18.8	58.2295		26	65.7321		23	89.5484		23.1	28.0484		36.8	39.129
18.9	182.279		18.9	55.0806		26.1	72.3607		23.1	74.9531		23.2	28.2381		36.9	41.931
19	174.785		19	54.3226		26.2	64.8		23.2	74.0645		23.3	27.3871		37	38.75
19.1	175.467		19.1	59.7385		26.3	64.3793		23.3	80.5645		23.4	28.0333		37.1	36.8103
19.2	161.892		19.2	68.459		26.4	60.2656		23.4	70.6406		23.5	28.4032		37.2	34.6333
19.3	164.565		19.3	73.6667		26.5	62.5965		23.5	68.8462		23.6	26.2308		37.3	36.8281
19.4	163.754		19.4	82.0615		26.6	71.1111		23.6	74.9677		23.7	25.6774		37.4	31.9516
19.5	154.677		19.5	83.9538		26.7	65.4483		23.7	71.0313		23.8	24.75		37.5	36.9231
19.6	157.492		19.6	77.7213		26.8	68.8788		23.8	67.6825		23.9	25.3793		37.6	36.1231
19.7	157.746		19.7	86.2581		26.9	68.7143		23.9	63.3492		24	25.9524		37.7	33.1231
19.8	156.554		19.8	84.2188		27	58.7813		24	65.8871		24.1	24.5484		37.8	33.9846
19.9	142.262		19.9	73.459		27.1	63.697		24.1	67.25		24.2	23.7097		37.9	34.625
20	144.466		20	76.6769		27.2	66.4844		24.2	53.4677		24.3	22.2769		38	32.8387
20.1	144.138		20.1	77.6936		27.3	64.7571		24.3	54.7241		24.4	23.9231		38.1	33.1452
20.2	146.25		20.2	82.0938		27.4	57.303		24.4	64.0656		24.5	24.2698		38.2	33.629
20.3	140.708		20.3	82.4211		27.5	58.3214		24.5	65.0781		24.6	23.3651		38.3	34.9508
20.4	146.677		20.4	76.0656		27.6	49.7		24.6	59.2951		24.7	22.6774		38.4	35.5873
20.5	146.532		20.5	74.4667		27.7	49.7077		24.7	70.9265		24.8	23.9839		38.5	34.1613
20.6	129.769		20.6	76.05		27.8	45.0635		24.8	70.6		24.9	23.5077		38.6	32.9231
20.7	144.803		20.7	76.8462		27.9	35.3607		24.9	67		25	23.25		38.7	30.1231
20.8	128.468		20.8	74.1231		28	38.5536		25	68.7576		25.1	20.3906		38.8	33.0469
20.9	138.246		20.9	72.2308		28.1	38.1786		25.1	69.0923		25.2	23.625		38.9	30.5156
21	134.117		21	70.3934		28.2	39.0323		25.2	68.0746		25.3	24.4127		39	31.3
21.1	130.892		21.1	64.4677		28.3	38.6061		25.3	65.4576		25.4	19.8103		39.1	30.3966
21.2	125.95		21.2	59.0806		28.4	35.6462		25.4	57.4627		25.5	20.6154		39.2	28.2903
21.3	133.129		21.3	55.5538		28.5	38.3		25.5	60.3382		25.6	19.6719		39.3	29.7538
21.4	131.569		21.4	62.9138		28.6	40.1452		25.6	54.5238		25.7	20.0328		39.4	31.4516
21.5	132.016		21.5	60.2759		28.7	41.5873		25.7	54.2647		25.8	19.9355		39.5	28.0323
21.6	111.477		21.6	60.6724		28.8	40.9355		25.8	51.8286		25.9	20.2		39.6	29.3065
21.7	127.115		21.7	63.0833		28.9	40.1774		25.9	54.2698		26	18.3871		39.7	28.1475
21.8	127.783		21.8	62.7385		29	38.9697		26	52.7391		26.1	20.5		39.8	26.15
21.9	122.169		21.9	63.6066		29.1	37.2419		26.1	51.2239		26.2	18.5893		39.9	26.875
22	121.016		22	58.9833		29.2	39.4844		26.2	51.6515		26.3	18.3906		40	25.5862
22.1	102.215		22.1	63.7419		29.3	36.1897		26.3	48.4394		26.4	18.7258		40.1	25.3279
22.2	106.734		22.2	52.7656		29.4	33.5938		26.4	55.6667		26.5	19.6724		40.2	23.4821
22.3	108.415		22.3	49.0893		29.5	38.0156		26.5	48.4194		26.6	17.2459		40.3	23.0154
22.4	103.548		22.4	58.0476		29.6	38.3594		26.6	46.6515		26.7	18.9508		40.4	23.4688
22.5	105.646		22.5	57.2419		29.7	43.95		26.7	43.7049		26.8	19.9524		40.5	24.2807
22.6	98.5738		22.6	54.4483		29.8	42.2295		26.8	42.0462		26.9	18.3968		40.6	23
22.7	94.9516		22.7	52.4462		29.9	42.8095		26.9	41.4194		27	17.0323		40.7	22.9107
22.8	97.8125		22.8	46.0769		30	44.9194		27	42.127		27.1	17.0833		40.8	22.8393
22.9	86.8462		22.9	50.8462		30.1	46.4		27.1	40.4697		27.2	17.9672		40.9	22
23	94.3667		23	46.4262		30.2	49.5484		27.2	41.4444		27.3	17.254		41	22.0167
23.1	96.9077		23.1	50.2742		30.3	48.8033		27.3	39.2424		27.4	14.2581		41.1	22.7895
23.2	93.7869		23.2	46.1774		30.4	51.4516		27.4	35		27.5	16.8254		41.2	23.2097
23.3	88.8667		23.3	49.1429		30.5	50.7258		27.5	34.6964		27.6	15.9841		41.3	21.7903
23.4	90.2581		23.4	47.629		30.6	44.4032		27.6	34.6406		27.7	16.7759		41.4	21.3393
23.5	89.4844		23.5	48.3906		30.7	51.2258		27.7	32.3333		27.8	16.8889		41.5	20.6935
23.6	84.5156		23.6	48.8615		30.8	46.7581		27.8	31.5538		27.9	16.0317		41.6	20.5
23.7	89.8833		23.7	43.9524		30.9	42.9016		27.9	31.2951		28	14.9697		41.7	18.7167
23.8	87.3582		23.8	44.3833		31	38.619		28	31.0794		28.1	15.5345		41.8	18.3934
23.9	92.8254		23.9	44.9167		31.3	38.9706		28.1	32.3125		28.2	15.4194		41.9	18.5385
24	91.9206		24	46.7619		31.4	37.4762		28.2	31.9206		28.3	15.569		42	18.8615
24.1	87.0159		24.1	47.8387		31.5	34.4615		28.3	30.9516		28.4	15.8548		42.1	16.4219
24.2	82.3692		24.2	48.2222		31.6	33.7143		28.4	31.2154		28.5	14.6667		42.2	17.3175
24.3	79.8438		24.3	44.7903		31.7	34.9365		28.5	27.0476		28.6	15.7759		42.3	15.95
24.4	70.1429		24.4	43.7931		31.8	36.4091		28.6	24.8438		28.7	14.7903		42.4	18.7581
24.5	79.9206		24.5	39.7231		31.9	33.3281		28.7	24.3333		28.8	14.8167		42.5	19.0345
24.6	75.4769		24.6	37.254		32	36.4918		28.8	21.75		28.9	13.3548		42.6	18.1333
24.7	77.2581		24.7	40.9194		32.1	35		28.9	22.5667		29	14.1129		42.7	17.5968
24.8	69.8226		24.8	34.7692		32.2	36.9403		29	21.6452		29.1	12.1833		42.8	16.9844
24.9	78.7258		24.9	34.3077		32.3	34.0862		29.1	22.0328		29.2	13.6774		42.9	17.5082
25	71.25		25	34.4839		32.4	33.4848		29.2	22.2241		29.3	12.7258		43	18.6406
25.1	65.6769		25.1	35.7097		32.5	34.5873		29.3	23.85		29.4	14.0167		43.1	15.5484
25.2	66.918		25.2	33.0656		32.6	28.5714		29.4	22.5846		29.5	14.9		43.2	15.7541
25.3	65.6667		25.3	30.0476		32.7	27.7581		29.5	23.381		29.6	13.569		43.3	16.2923
25.4	63.0656		25.4	30.6563		32.8	31.4655		29.6	21.6563		29.7	12.4762		43.4	15.4603
25.5	52.7937		25.5	27.7258		32.9	34.9683		29.7	19.1774		29.8	11.1515		43.5	12.9844
25.6	61.7576		25.6	28.0313		33	32.0758		29.8	18.5846		29.9	10.4828		43.6	14.3393
25.7	62.2419		25.7	25.1563		33.1	29.3971		29.9	16.6935		30	12.2923		43.7	14.254
25.8	57.7742		25.8	27.5385		33.2	24.125		30	18.6324		30.1	11.9692		43.8	15.0645
25.9	63.9516		25.9	23.0968		33.3	26.3387		30.1	15.6515		30.2	10.5323		43.9	13.9365
26	58.9		26	22.0313		33.4	25.4167		30.2	15.5		30.3	11.5323		44	12.4
26.1	61.7424		26.1	17.1746		33.5	31.5484		30.3	14.9531		30.4	11.7903		44.1	11.629
26.2	59.5385		26.2	17.629		33.6	28.8889		30.4	16.3231		30.5	10.6897		44.2	11.5
26.3	55.0656		26.3	17.1129		33.7	27.8281		30.5	15.9559		30.6	10.4098		44.3	10.6613
26.4	55.2295		26.4	16.9683		33.8	27.0645		30.6	15.9		30.7	10.5077		44.4	9.37097
26.5	53.4839		26.5	14.3594		33.9	25.8182		30.7	15.0984		30.8	9.92188		44.5	8.24615
26.6	61.2419		26.6	16.5323		34	26.2923		30.8	16.2424		30.9	11.1897		44.6	9.09091
26.7	55.5758		26.7	17.3281		34.1	25.1385		30.9	13.5077		31	10.629		44.7	10.5484
26.8	58.3064		26.8	15.807		34.2	28.3636		31	15.403		31.1	10.7258		44.8	9.75
26.9	58.1029		26.9	16		34.3	28.9841		31.1	14.7077		31.2	9.79365		44.9	10.7969
27	53.9848		27	16.6333		34.4	27.9841		31.2	16.3443		31.3	9.91935		45	10.6769
27.1	55.6923		27.1	18.0806		34.5	28.5323		31.3	16.8871		31.4	10.4464		45.1	10.2969
27.2	54.1094		27.2	18.7258		34.6	28.2623		31.4	17.5077		31.5	9.71875		45.2	11.3692
27.3	54.0172		27.3	20.459		34.7	24.197		31.5	16.5846		31.6	8.40625		45.3	11.5161
27.4	51.5397		27.4	20.082		34.8	23.6923		31.6	18.3485		31.7	9.11111		45.4	11.3621
27.5	50.8594		27.5	18.8065		34.9	22.6667		31.7	19.5238		31.8	7.71429		45.5	11.6615
27.6	47.6936		27.6	19.2344		35	19.7619		31.8	17.7302		31.9	8.90323		45.6	11
27.7	49.4677		27.7	19.8667		35.1	25.0159		31.9	18.1143		32	8.56452		45.7	12.0313
27.8	52.0328		27.8	17.9032		35.2	22.6786		32	17.7424		32.1	9.01563		45.8	11.1846
27.9	51.8594		27.9	20.2742		35.3	22.65		32.1	17.3333		32.2	8.09524		45.9	11.619
28	49.8308		28	18.4375		35.4	21.8462		32.2	17.5909		32.3	8.60317		46	11.5938
28.1	49.5		28.1	15.1452		35.5	26.5902		32.3	18.2576		32.4	10.0938		46.1	11.7321
28.2	49.1231		28.2	15.5077		35.6	22.6607		32.4	17.4921		32.5	9.7619		46.2	12.6212
28.3	51.8689		28.3	17.9844		35.7	19.9677		32.5	18.1538		32.6	8.38333		46.3	10.5323
28.4	47.8966		28.4	16		35.8	21.9344		32.6	17.5		32.7	7.98387		46.4	10.3393
28.5	44.9219		28.5	16.4918		35.9	23.9077		32.7	17.75		32.8	7.86885		46.5	10
28.6	46.7903		28.6	12.3077		36	20.0806		32.8	19.1746		32.9	7.49206		46.6	9.46154
28.7	46.4194		28.7	12.9153		36.1	20.1774		32.9	19.7231		33	8.37313		46.7	10.9538
28.8	43.9839		28.8	13.2879		36.2	20.8		33	17.1667		33.1	8.32308		46.8	11.3906
28.9	45.9677		28.9	14.9531		36.3	18.0308		33.1	18.0625		33.2	7.93056		46.9	9.73016
29	43.9231		29	16.05		36.4	16.0317		33.2	16.8		33.3	7.42188		47	10.8594
29.1	43.8667		29.1	17.0161		36.5	17.6667		33.3	17.1692		33.4	7.63492		47.1	11.2424
29.2	45.4769		29.2	18.0923		36.6	17.8413		33.4	15.5484		33.5	7.85938		47.2	7.96875
29.3	44.6094		29.3	17.6154		36.7	17.8955		33.5	16.5507		33.6	8.3871		47.3	9.48438
29.4	42.9833		29.4	15.1111		36.8	18.0152		33.6	15.9692		33.7	7.43077		47.4	9.07813
29.5	43.931		29.5	15.1286		36.9	19.4928		33.7	17.1061		33.8	7.10769		47.5	8.4127
29.6	40.9206		29.6	13.4063		37	18.0923		33.8	15.4921		33.9	6.78462		47.6	8.08065
29.7	43.4677		29.7	11.8485		37.1	18.5588		33.9	15.7097		34	7.10938		47.7	7.54839
29.8	42.3438		29.8	11.6349		37.2	18.9322		34	13.2373		34.1	7.66129		47.8	5.54688
29.9	43.1936		29.9	12.1333		37.3	20.1571		34.1	13.5909		34.2	5.80645		47.9	4.41935
30	40.2167		30	14.371		37.4	18.6866		34.2	15.0462		34.3	6.92308		48	4.83077
30.1	39.9538		30.1	15.377		37.5	17.127		34.3	15.8551		34.4	5.95238		48.1	5.45902
30.2	37.6719		30.2	16.3594		37.6	16.8286		34.4	15.619		34.5	5.17188		48.2	5.87097
30.3	35.1587		30.3	14.9692		37.7	17.381		34.5	16.9844		34.6	5.51563		48.3	5.92308
30.4	38.5738		30.4	13.9846		37.8	17.4219		34.6	14.9683		34.7	5.96667		48.4	6.12281
30.5	36.3333		30.5	13.8197		37.9	14.3077		34.7	14.1471		34.8	5.47692		48.5	6.0303
30.6	35.5		30.6	11.8254		38	15.5517		34.8	14.5932		34.9	5.68852		48.6	6.10769
30.7	36.1077		30.7	11.4194		38.1	16.5714		34.9	13.0323		35	4.71875
30.8	36.3651		30.8	10.4286		38.2	13.9545		35	12.8769		35.1	5.70968
30.9	35.3286		30.9	11.4219		38.3	13.7619		35.1	14.8833		35.2	4.72581
31	36.0952		31	11.8333		38.4	13.4844		35.2	13.6462		35.3	5.46875
31.1	38.1061		31.1	9.875		38.5	13.4154		35.3	13.7286		35.4	4.30303
31.2	37.5538		31.2	10.6029		38.6	13.3175		35.4	12.871		35.5	5.6129
31.3	33.746		31.3	12.2206		38.7	11.7656		35.5	12.4154		35.6	4.98462
31.4	35.7612		31.4	10.0597		38.8	11.0571		35.6	12.3382		35.7	5.52308
31.5	36.0161		31.5	10.4921		38.9	11.3833		35.7	12.4921		35.8	5.52381
31.6	36.9538		31.6	10.0323		39	10.746		35.8	14.1077		35.9	5.4918
31.7	34.5857		31.7	9.27586		39.1	9.23077		35.9	11.4091		36	5.53125
31.8	35.4328		31.8	11.3167		39.2	10.6615		36	11.2373		36.1	3.43939
31.9	30.8971		31.9	12.4286		39.3	10.1905		36.1	11.65		36.2	5.2
32	30.8571		32	13.2899		39.4	13.6308		36.2	10.6935		36.3	5.82759
32.1	32.3846		32.1	12.5821		39.5	10.3906		36.3	9.9697		36.4	5.30645
32.2	26.8226		32.2	13.8548		39.6	11.254		36.4	11.1587		36.5	5.41538
32.3	26.3036		32.3	12.1587		39.7	11.8387		36.5	12.3438		36.6	6.09677
32.4	30.1846		32.4	12.2813		39.8	13.2031		36.6	9.80303		36.7	5.86154
32.5	29.4918		32.5	10.2615		39.9	13.4		36.7	9.66154		36.8	4.95161
32.6	29.95		32.6	9.57576		40	12.7419		36.8	10.75		36.9	5.23438
32.7	27.9		32.7	7.84615		40.1	13.3284		36.9	10.0833		37	4.29032
32.8	28.2069		32.8	8.4		40.2	11.0625		37	9.96825		37.1	4.04762
32.9	28.2241		32.9	8.5303		40.3	13.4167		37.1	10.8571		37.2	4.34426
33	29.4262		33	8.04412		40.4	12.7647		37.2	9.63636		37.3	4.72308
33.1	24.7031		33.1	6.86765		40.5	13.0635		37.3	9.51786		37.4	4.53846
33.2	23.4677		33.2	8.23077		40.6	14.3333		37.4	9.5		37.5	4.90323
33.3	22.541		33.3	8.69231		40.7	12.4375		37.5	9.09836		37.6	4.14516
33.4	23.2813		33.4	10.1148		40.8	12.7258		37.6	8.17742		37.7	4.3125
33.5	24		33.5	7.42424		40.9	11.5313		37.7	9.41379		37.8	4.70968
33.6	21.9516		33.6	8.12121		41	9.95385		37.8	7.51613		37.9	4.17188
33.7	19.6964		33.7	8.90625		41.1	9.87097		37.9	8.05		38	4.64516
33.8	19.9677		33.8	6.59016		41.2	10.3692		38	8.5082		38.1	3.36508
33.9	18.3065		33.9	6.82813		41.3	10.1077		38.1	9.02941		38.2	3.76667
34	17.7969		34	5.25397		41.4	8.21212		38.2	9.32787		38.3	4.13846
34.1	19.375		34.1	5.95238		41.5	9.71429		38.3	8.26154		38.4	3.32258
34.2	18.871		34.2	6.63077		41.6	8.88571		38.4	8.60317		38.5	3.375
34.3	16.4375		34.3	7.98438		41.7	9.04545		38.5	9.36207		38.6	3.98462
34.4	15.6452		34.4	7.5		41.8	9.24242		38.6	9.12698		38.7	4.33333
34.5	14.5333		34.5	7.51613		41.9	10.65		38.7	8.43077		38.8	4.4
34.6	14.3636		34.6	7.49275		42	12.2222		38.8	8.03509		38.9	3.64063
34.7	14.9839		34.7	6.71429		42.1	11.6418		38.9	6.9375		39	4.09677
34.8	14.0517		34.8	7.74603		42.2	10.2388		39	8.4		39.1	3.91935
34.9	12.8281		34.9	7.67742		42.3	10.25		39.1	7.90164		39.2	4.49231
35	13.0317		35	7.55172		42.4	8.71429		39.2	7.875		39.3	3.47692
35.1	13.2063		35.1	8.08621		42.5	9.62121		39.3	7.35385		39.4	3.35484
35.2	13.8		35.2	7.2459		42.6	10.7538		39.4	7.47541		39.5	4.13793
35.3	13.6774		35.3	7.13333		42.7	11.0735		39.5	6.01639		39.6	3.31818
35.4	12.3833		35.4	7.27419		42.8	12.4286		39.6	7.71667		39.7	3.98361
35.5	15.4107		35.5	7.29688		42.9	9.82813		39.7	7.02985		39.8	3.73438
35.6	16.5161		35.6	6.6129		43	12.2769		39.8	7.58462		39.9	4.43077
35.7	15.8689		35.7	8.03077		43.1	10.5484		39.9	6.69697		40	3.95161
35.8	14.5556		35.8	8.31148		43.2	9.24242		40	7.17647		40.1	4.36923
35.9	15.3548		35.9	5.94203		43.3	10.2188		40.1	6.90476		40.2	4.06897
36	16.0536		36	6		43.4	9.4		40.2	7.28358		40.3	3.82456
36.1	16.6032		36.1	6.47619		43.5	9.53968		40.3	6.60656		40.4	3.91935
36.2	14.7742		36.2	5.98485		43.6	9.84375		40.4	7.83333		40.5	4.04839
36.3	15.1333		36.3	6.32258		43.7	12.7031		40.5	7.4697		40.6	3.24194
36.4	14.1719		36.4	5.11111		43.8	11.4032		40.6	6.52174		40.7	2.70313
36.5	12.5968		36.5	5.8		43.9	10.7377		40.7	6.98333		40.8	2.83077
36.6	15.1379		36.6	6.62295		44	10.6613		40.8	6.33871		40.9	2.75758
36.7	13.5968		36.7	6.9		44.1	13.4154		40.9	5.90625		41	3.22581
36.8	15.6452		36.8	6.26984		44.2	12		41	6.90769		41.1	2.69231
36.9	11.9839		36.9	6.53968		44.3	11		41.1	6.22581		41.2	2.82813
37	13.1452		37	6.63636		44.4	12.7		41.2	7.22222		41.3	2.92188
37.1	13.0615		37.1	4.42857		44.5	11.5968		41.3	7.73333		41.4	3.08197
37.2	14.0625		37.2	5.81538		44.6	12.5556		41.4	7.05		41.5	3.16667
37.3	13.6774		37.3	5.75362		44.7	12.8333		41.5	6.57143		41.6	3.06897
37.4	12.9655		37.4	6.01613		44.8	11.9077		41.6	6.17143		41.7	2.89231
37.5	12.5484		37.5	5.70769		44.9	13.6984		41.7	6.96774		41.8	2.69697
37.6	9.91935		37.6	6.36508		45	10.873		41.8	6.74627		41.9	3.12121
37.7	11.1231		37.7	6.03125		45.1	11.8548		41.9	6.94118		42	2.63077
37.8	12.0923		37.8	6.64516		45.2	10.4928		42	6.34426		42.1	2.39344
37.9	13.5938		37.9	7.70769		45.3	11.4375		42.1	6.21875		42.2	2.78689
38	14.1034		38	7		45.4	10.7385		42.2	5.22581		42.3	2.66667
38.1	13.2295		38.1	7.74138		45.5	10.0455		42.3	5.28571		42.4	2.56667
38.2	14.1875		38.2	7.35385		45.6	8.87302		42.4	5.16667		42.5	2.55357
38.3	15.4		38.3	7.04688		45.7	10.8308		42.5	4.14516		42.6	2.43333
38.4	16.6613		38.4	6.36508		45.8	8.26563		42.6	5.27586		42.7	2.20968
38.5	13.5238		38.5	6.54839		45.9	9.21311		42.7	5.56452		42.8	2.42857
38.6	13.9194		38.6	6		46	8.75806		42.8	5.31746		42.9	2.45313
38.7	13.2833		38.7	5.18182		46.1	8.91429		42.9	5.13846		43	2.84375
38.8	10.9365		38.8	6.96825		46.2	10.4		43	5.65625		43.1	2.21667
38.9	11.8871		38.9	4.84848		46.3	10.3333		43.1	5.92308		43.2	2.6
39	11.2097		39	6.06349		46.4	10.5806		43.2	5.7541		43.3	2.44615
39.1	10.5313		39.1	6.1129		46.5	10.3226		43.3	4.87097		43.4	2.75
39.2	10.6393		39.2	4.79688		46.6	9.63492		43.4	4.98276		43.5	2.44615
39.3	10.6129		39.3	5.66129		46.7	9.93651		43.5	4.30769		43.6	3
39.4	10.2308		39.4	6		46.8	10.629		43.6	4.40984		43.7	2.39063
39.5	7.87097		39.5	6.22581		46.9	10.2903		43.7	4.22581		43.8	2.08929
39.6	8.87097		39.6	4.86765		47	10.6377		43.8	4.22727		43.9	1.98361
39.7	8.59016		39.7	5.11111		47.1	12.3939		43.9	3.85		44	2.57813
39.8	6.86364		39.8	6.36923		47.2	10.7857		44	3.82759		44.1	2.12903
39.9	7.16667		39.9	6.08065		47.3	9.35385		44.1	3.66667		44.2	2.36923
40	7.41935		40	6.32787		47.4	11.3438		44.2	2.83871		44.3	2.43548
40.1	7.60656		40.1	6.81429		47.5	10.375		44.3	3.82258		44.4	2.01538
40.2	8.24615		40.2	7.11429		47.6	10.7258		44.4	4.13793		44.5	2.54688
40.3	7.55738		40.3	6.32258		47.7	9.52459		44.5	3.60317		44.6	2.47692
40.4	8.39683		40.4	7.14516		47.8	9.77612		44.6	4.6129		44.7	2.73438
40.5	8.29032		40.5	7.01639		47.9	10.1967		44.7	4.81538		44.8	2.27869
40.6	9.07936		40.6	7.07576		48	10.8154		44.8	5.39655		44.9	2.55
40.7	8.66154		40.7	6.89552		48.1	10.3333		44.9	4.29688		45	2.06452
40.8	9		40.8	6.5942		48.2	11.3846		45	4.64516		45.1	2.21538
40.9	9.82258		40.9	6.04688		48.3	12.1613		45.1	5.45313		45.2	2.08065
41	9.10606		41	4.53846		48.4	10.7581		45.2	5.83607		45.3	1.96875
41.1	9.46774		41.1	5.04762		48.5	11.7705		45.3	5.14286		45.4	2.08065
41.2	10.4375		41.2	5.55385		48.6	12.3871		45.4	5.12903		45.5	2.1875
41.3	10.9194		41.3	4.51471		48.7	11.5538		45.5	6.09836		45.6	2.43548
41.4	10.6769		41.4	5		48.8	10.4571		45.6	4.67213		45.7	2.29032
41.5	9.64615		41.5	3.70313					45.7	6.1875		45.8	1.89063
41.6	8.85484		41.6	4.77778					45.8	5.25806		45.9	1.91935
41.7	9.87097		41.7	3.88235					45.9	5.03175		46	2.22222
41.8	9.42857		41.8	4.07576					46	6.91176		46.1	2.07937
41.9	9.84127		41.9	5.83871					46.1	6		46.2	1.34483
42	9.48387		42	6.6					46.2	5.39394		46.3	1.61538
42.1	9.73846		42.1	5.51667					46.3	5.29231		46.4	1.84483
42.2	10.3226		42.2	5.72464					46.4	5.35294		46.5	1.19355
42.3	11.0313		42.3	5.77049					46.5	4.5		46.6	1.1746
42.4	11.6984		42.4	5.85938					46.6	3.92188		46.7	1.34921
42.5	11.4286		42.5	4.9375					46.7	4.61905		46.8	1.625
42.6	11.0161		42.6	5.5					46.8	3.57143		46.9	1.52459
42.7	9.37931		42.7	5.29412					46.9	3.68182		47	1.09231
42.8	9.75385		42.8	5.36508					47	4.20588		47.1	1.48438
42.9	9.74603		42.9	5.41429					47.1	5.2381		47.2	1.6087
43	10.4426		43	5.53968					47.2	5.81818		47.3	1.18462
43.1	10.6		43.1	4.03279					47.3	5.35821		47.4	1.93651
43.2	10.2813		43.2	4.13115					47.4	6.30645		47.5	1.68254
43.3	8.43548		43.3	3.51667					47.5	5.33333		47.6	1.45161
43.4	9.75385		43.4	3.96923					47.6	4.16129		47.7	1.29412
43.5	8.60938		43.5	4.52381					47.7	4.49275		47.8	1.37143
43.6	9.92064		43.6	4.01563					47.8	5.2		47.9	0.71875
43.7	7.55385		43.7	4.53448					47.9	4.26667		48	1.24286
43.8	8.73333		43.8	4.07813					48	4.93651		48.1	0.892308
43.9	8.77419		43.9	4.29231					48.1	4.67742		48.2	0.982759
44	9.06452		44	4.20588					48.2	3.22059		48.3	1.31667
44.1	7.45161		44.1	3.4					48.3	3.86364		48.4	0.868852
44.2	8.70968		44.2	2.81667					48.4	3.44118		48.5	1.03226
44.3	8.44615		44.3	3.55385					48.5	3.32308		48.6	1.30645
44.4	9.22581		44.4	3.36066					48.6	2.94203		48.7	0.78125
44.5	7.7		44.5	2.82258					48.7	2.56452		48.8	1.48387
44.6	9.08065		44.6	3.1746					48.8	3.67647
44.7	9.09231		44.7	2.26563
44.8	8.51613		44.8	3.09524
44.9	8.83077		44.9	3.65079
45	9.375		45	3.45714
45.1	9.67188		45.1	2.77273
45.2	9.59375		45.2	2.87302
45.3	9.67692		45.3	2.24194
45.4	11.3846		45.4	2.37681
45.5	12.1333		45.5	2.95238
45.6	11.2857		45.6	3.22059
45.7	9.59091		45.7	2.77941
45.8	10.6774		45.8	2.87302
45.9	10.1724		45.9	2.83824
46	11.623		46	3.1129
46.1	10.5079		46.1	2.83333
46.2	9.25806		46.2	2.98361
46.3	9.68254		46.3	3.22059
46.4	9.91935		46.4	2.35714
46.5	8.78125		46.5	2.64179
46.6	8.75806		46.6	2.41538
46.7	9.86154		46.7	3.77778
46.8	8.16923		46.8	3.66667
46.9	8.98438		46.9	3.63333
47	9.12903		47	3.85938
47.1	6.73016		47.1	3.82258
47.2	5.33333		47.2	3.18333
47.3	6.58462		47.3	3.65152
47.4	6.74194		47.4	3.96825
47.5	6.19048		47.5	3.14516
47.6	7.29032		47.6	2.7619
47.7	6.83871		47.7	3.25397
47.8	6.66154		47.8	2.9
47.9	6.4375		47.9	2.44615
48	6.54688		48	3.4127
48.1	8.16393		48.1	2.34921
48.2	7.01587		48.2	2.89552
48.3	7.0625		48.3	2.85714
48.4	6.75806		48.4	3.03077
48.5	6.64615		48.5	3.07937
48.6	6.5082		48.6	3.86567
48.7	7.53226		48.7	4.40625
48.8	5.68852		48.8	3.82857

## Sheet: S5B Fig.
S5B Fig.	Neurog3-RFP mean intensity (AFU) - aligned and normalized
Time (hr)	Cell 1 Normalized intensity	Cell 2 Normalized intensity	Cell 3 Normalized intensity	Cell 4 Normalized intensity	Cell 5 Normalized intensity	Cell 6 Normalized intensity
-7						0.000786973
-6.9						0.000449699
-6.8		0.00115075				0.000326567
-6.7		0.000639305				0.000321465
-6.6		0.000804287				0.000553058
-6.5		0.00107238				0
-6.4		0.000415548				0.000422026
-6.3		0.0023015				0.000422026
-6.2		0.00147452				0.000995501
-6.1		0.00102289				0.000449699
-6		0.00177119			0.000715407	0.000435423
-5.9		0.00118728			0.000272735	0.000331834
-5.8	0.00161467	0.00268508			0.000207905	0.000435423
-5.7	0.00119605	0.000859753			0.000195111	0.000435423
-5.6	0.00205649	0.00214477			0.000335508	0.000342896
-5.5	0.000833377	0.00160857			0.000485111	0.000311723
-5.4	0.00132486	0.00160857			0.000330266	0.000211012
-5.3	0.000307555	0.00277032			0.000281827	0.000774279
-5.2	0.00172231	0.0013192			0.000138603	0.000663669
-5.1	0.00197642	0.00285689			0.000268407	0.000316519
-5	0.00114821	0.00246732	0.00268351		0.00040261	0.00110611
-4.9	0.000546765	0.0051251	0.00241516		0.000477286	0.000663669
-4.8	0.000807334	0.00421941	0.0023086		0.000409103	0.000774279
-4.7	0.00132486	0.00409155	0.00140885		0.000477286	0.000709437
-4.6	0.000807334	0.00554064	0.00204675		0.000704568	0.00126607
-4.5	0.000529942	0.0058981	0.00210847		0.00125501	0.00110216
-4.4	0.00109353	0.00532421	0.00325854		0.00054547	0.00108856
-4.3	0.00197642	0.00845424	0.00306686		0.000818205	0.00150017
-4.2	0.00134556	0.00764073	0.003824		0.00163641	0.00208186
-4.1	0.0011878	0.00558606	0.00383358		0.00184949	0.00258577
-4	0.0017817	0.00738752	0.00584313		0.00249801	0.00409262
-3.9	0.000529942	0.0101877	0.00520188		0.00307996	0.00331465
-3.8	0.000277792	0.00931401	0.00670878		0.00356309	0.00290941
-3.7	0.0011878	0.0148039	0.00576754		0.00544438	0.0032707
-3.6	0.00166675	0.0154712	0.00632542		0.00670554	0.00464568
-3.5	0.00218706	0.0138069	0.00924553		0.00813453	0.00538082
-3.4	0.000546765	0.0133755	0.00873173		0.0101594	0.00730038
-3.3	0.0017817	0.0194369	0.0105176		0.0130724	0.0103941
-3.2	0.00185479	0.0265654	0.0087104		0.0145231	0.00892619
-3.1	0.000833377	0.0258712	0.0124532		0.0156622	0.0107928
-3	0.00169408	0.0312331	0.0133189		0.0202361	0.0124095
-2.9	0.00191368	0.0365396	0.0151921		0.0193924	0.0155446
-2.8	0.0016403	0.0332439	0.0189188		0.0217711	0.016459
-2.7	0.00211977	0.0402955	0.0230369	0.0148267	0.0288113	0.0163535
-2.6	0.00444468	0.0423859	0.024568	0.0216405	0.0357475	0.0236598
-2.5	0.0062878	0.0538234	0.02123	0.0252525	0.0342745	0.0285747
-2.4	0.00500027	0.0555449	0.0346291	0.0360625	0.0385239	0.03334
-2.3	0.00738133	0.075871	0.0337745	0.0365716	0.0431706	0.0347468
-2.2	0.0111288	0.065534	0.0396237	0.0466632	0.0546311	0.030432
-2.1	0.00861156	0.0689401	0.0464294	0.0593069	0.0549562	0.0340785
-2	0.0147627	0.0789541	0.0532433	0.0617088	0.0621838	0.0328744
-1.9	0.0151445	0.0829756	0.0701175	0.0668114	0.0714566	0.0426714
-1.8	0.0229641	0.0879682	0.0684924	0.0562276	0.0747924	0.0494205
-1.7	0.0211977	0.0790882	0.0809456	0.0683237	0.0826135	0.0646144
-1.6	0.0217277	0.0915569	0.124343	0.0817353	0.105958	0.0699061
-1.5	0.0355575	0.0977211	0.128233	0.0924214	0.0976462	0.0706029
-1.4	0.0322239	0.124664	0.141566	0.091543	0.0969702	0.0731156
-1.3	0.0470219	0.136461	0.142348	0.0954969	0.0934255	0.0883656
-1.2	0.0632455	0.1568	0.149538	0.113211	0.090821	0.0712578
-1.1	0.0786153	0.142974	0.166919	0.121733	0.0898323	0.0900985
-1	0.0981444	0.152459	0.183053	0.140472	0.0911157	0.0994925
-0.9	0.0779573	0.170777	0.183864	0.144451	0.112328	0.109284
-0.8	0.104824	0.18016	0.215478	0.149405	0.118568	0.128054
-0.7	0.121117	0.191844	0.224317	0.133055	0.131268	0.149731
-0.6	0.133958	0.197162	0.198496	0.144399	0.135545	0.154359
-0.5	0.150239	0.213506	0.200062	0.208752	0.148026	0.162341
-0.4	0.160749	0.242836	0.207302	0.185348	0.175925	0.177856
-0.3	0.200415	0.221583	0.204557	0.211244	0.192551	0.211268
-0.2	0.205618	0.239811	0.232367	0.210356	0.210469	0.232964
-0.1	0.232102	0.242957	0.220708	0.217917	0.225327	0.212374
0	0.255291	0.277898	0.261772	0.286122	0.302628	0.254178
0.1	0.264662	0.287559	0.290215	0.235892	0.320408	0.273683
0.2	0.295972	0.314527	0.326801	0.243585	0.392857	0.285354
0.3	0.307631	0.322699	0.375907	0.240053	0.401278	0.335923
0.4	0.335851	0.360186	0.366918	0.218711	0.375886	0.331537
0.5	0.392579	0.342957	0.40073	0.207728	0.383654	0.33095
0.6	0.414448	0.359801	0.379908	0.179222	0.392611	0.381167
0.7	0.393886	0.383084	0.380294	0.175959	0.398194	0.448575
0.8	0.452686	0.395307	0.369519	0.182987	0.436204	0.438585
0.9	0.461867	0.39297	0.451596	0.198678	0.508345	0.469713
1	0.442236	0.422561	0.542437	0.202508	0.533198	0.508986
1.1	0.478229	0.448288	0.555298	0.20475	0.568822	0.449967
1.2	0.550862	0.429954	0.551827	0.208365	0.561335	0.447842
1.3	0.527628	0.425602	0.503359	0.20127	0.551456	0.485474
1.4	0.576048	0.379747	0.483032	0.202405	0.592056	0.47803
1.5	0.593514	0.394157	0.50068	0.190322	0.639492	0.56434
1.6	0.621162	0.407493	0.477089	0.18522	0.584256	0.616537
1.7	0.555115	0.519897	0.549281	0.235463	0.582536	0.638228
1.8	0.580939	0.545327	0.560435	0.268475	0.670271	0.690962
1.9	0.659323	0.512083	0.554543	0.259867	0.674816	0.683193
2	0.703647	0.551987	0.494407	0.222548	0.709523	0.672497
2.1	0.713414	0.411822	0.508045	0.280079	0.769856	0.69055
2.2	0.606975	0.540342	0.51431	0.293801	0.795432	0.740442
2.3	0.706704	0.611859	0.494772	0.261978	0.806093	0.846897
2.4	0.718492	0.628952	0.492729	0.292208	0.75443	0.792596
2.5	0.678925	0.655973	0.54081	0.296693	0.798433	0.760899
2.6	0.698766	0.625624	0.519637	0.304946	0.817321	0.893469
2.7		0.725392	0.502353	0.348368	0.84696	0.901109
2.8	0.807025	0.718379	0.45818	0.367461	0.82376	0.857239
2.9	0.785905	0.752604	0.451851	0.382848	0.821946	0.8537
3	0.742816	0.719453	0.510025	0.35546	0.796277	0.853076
3.1	0.843933	0.681915	0.546996	0.42844	0.769843	0.924824
3.2	0.836778	0.759023	0.60813	0.488432	0.809983	0.895163
3.3	0.875839	0.725165	0.561045	0.531961	0.857549	0.898167
3.4	0.886605	0.713185	0.681276	0.525901	0.873664	0.914276
3.5	0.890879	0.674529	0.713835	0.639208	0.877253	0.929405
3.6	0.860026	0.659381	0.665726	0.48932	0.866283	0.904387
3.7	0.867184	0.715262	0.626772	0.429566	0.847171	0.955753
3.8	0.839164	0.743763	0.489169	0.306796	0.882943	0.879267
3.9	0.911103	0.66387	0.529478	0.419123	0.928819	0.832852
4	0.953012	0.688311	0.549449	0.477068	0.957916	0.773572
4.1	0.909381	0.845325	0.595244	0.539663	0.938157	0.947235
4.2	1	0.792528	0.605299	0.540639	0.979899	0.941749
4.3	0.965605	0.750714	0.647876	0.521729	0.966164	0.916416
4.4	0.944264	0.784716	0.672578	0.488428	1	0.934006
4.5	0.944216	0.741821	0.709355	0.512324	0.999417	0.762017
4.6	0.907712	0.736523	0.693708	0.496295	0.967174	0.892358
4.7	0.876157	0.743831	0.629954	0.499433	0.98512	0.911458
4.8	0.826432	0.802072	0.688126	0.576892	0.975747	0.959141
4.9	0.840665	0.771769	0.545327	0.548828	0.942846	0.973604
5	0.827304	0.84564	0.600817	0.630565	0.947458	0.952365
5.1	0.753716	0.784984	0.631966	0.771843	0.924634	0.953778
5.2	0.885268	0.882674	0.731828	0.69688	0.957506	0.948134
5.3	0.883935	0.834313	0.777331	0.749386	0.953038	1
5.4	0.851468	0.873216	0.864281	0.630006	0.980173	0.904387
5.5	0.957368	0.959642	0.832301	0.511215	0.985187	0.938978
5.6	0.949249	1	0.789385	0.541829	0.973993	0.9517
5.7	0.915211	0.84584	0.82978	0.549556	0.951093	0.951309
5.8	0.921835	0.906967	0.770436	0.546782	0.939455	0.986236
5.9	0.881824	0.757065	0.807963	0.511973	0.905619	0.913302
6	0.850991	0.726271	0.856649	0.51171	0.949529	0.847281
6.1	0.875112	0.708674	0.834787	0.524529	0.953833	0.915106
6.2	0.838377	0.509012	0.805493	0.566717	0.947001	0.883258
6.3	0.82052	0.612997	0.871686	0.599848	0.929901	0.828751
6.4	0.808949	0.585626	0.860747	0.663489	0.92679	0.84951
6.5	0.810294	0.676045	0.87243	0.711763	0.915786	0.815872
6.6	0.786153	0.720409	0.920293	0.715166	0.949639	0.80946
6.7	0.822063	0.718639	0.872274	0.760135	0.918914	0.80326
6.8	0.871383	0.894991	0.795833	0.808317	0.897067	0.769478
6.9	0.862267	0.869202	0.689099	0.722948	0.876547	0.753726
7	0.821675	0.860451	0.715004	0.831603	0.891981	0.800339
7.1	0.889412	0.84008	0.755791	0.788256	0.877054	0.760439
7.2	0.808667	0.848508	0.763748	0.853213	0.801359	0.783516
7.3	0.769484	0.861257	0.780727	0.951689	0.872231	0.828456
7.4	0.783784	0.863509	0.75568	0.875903	0.86627	0.7693
7.5	0.794725	0.850095	0.809266	0.857672	0.839959	0.827112
7.6	0.755144	0.954481	0.713431	0.835584	0.780129	0.807245
7.7	0.802954	0.849638	0.67866	0.839122	0.820788	0.812553
7.8	0.76616	0.773439	0.694003	0.749011	0.832269	0.763868
7.9	0.731705	0.822785	0.81042	0.766228	0.831707	0.806195
8	0.774232	0.710125	0.857187	0.72387	0.832937	0.878697
8.1	0.831084	0.68229	0.900025	0.663391	0.794206	0.847336
8.2	0.801683	0.680292	0.905081	0.605461	0.845903	0.837289
8.3	0.718027	0.610186	0.908996	0.575583	0.881447	0.869775
8.4	0.77137	0.62987	0.91328	0.714515	0.831162	0.745229
8.5	0.750249	0.535098	0.994695	0.804257	0.795149	0.798323
8.6	0.722046	0.54483	0.958204	0.721744	0.772333	0.846328
8.7	0.72983	0.499665	0.79626	0.655639	0.758886	0.871064
8.8	0.677156	0.497853	0.813295	0.562903	0.736777	0.845738
8.9	0.695759	0.502064	0.794587	0.536875	0.742999	0.767661
9	0.77504	0.49274	0.676622	0.557256	0.804897	0.86313
9.1	0.728018	0.581901	0.79273	0.533794	0.782403	0.842693
9.2	0.715989	0.639165	0.891076	0.56991	0.740569	0.810262
9.3	0.710665	0.678036	0.819905	0.63535	0.722822	0.786973
9.4	0.716148	0.690764	0.778472	0.605549	0.693771	0.767531
9.5	0.736428	0.716691	0.745114	0.670725	0.723164	0.81125
9.6	0.794273	0.647147	0.805316	0.703163	0.811204	0.810447
9.7	0.723371	0.6441	0.774408	0.730381	0.798264	0.850155
9.8	0.709108	0.627612	0.724353	0.857635	0.797973	0.827208
9.9	0.703141	0.67664	0.854264	0.879171	0.810955	0.880858
10	0.682831	0.525174	0.972751	0.897893	0.736248	0.865667
10.1	0.724232	0.516942	1	0.994982	0.698409	0.875385
10.2	0.707515	0.52179	0.911917	1	0.765024	0.832091
10.3	0.659201	0.551168	0.711466	0.916222	0.753931	0.828648
10.4	0.681543	0.531506	0.645082	0.760504	0.838082	0.836981
10.5	0.632088	0.54399	0.655809	0.771677	0.731729	0.7987
10.6	0.649249	0.653242	0.667376	0.800903	0.791581	0.759706
10.7	0.615587	0.637305	0.67605	0.821437	0.808757	0.711351
10.8	0.58753	0.607851	0.674387	0.915332	0.782986	0.790834
10.9	0.633702	0.578187	0.688698	0.913845	0.807844	0.756482
11	0.708032	0.612599	0.725353	0.921941	0.752202	0.774944
11.1	0.689481	0.57877	0.695331	0.929054	0.794003	0.760282
11.2	0.66883	0.571413	0.711914	0.897217	0.717339	0.75448
11.3	0.674077	0.60683	0.670401	0.808606	0.705841	0.610686
11.4	0.629632	0.599194	0.735137	0.635952	0.723414	0.59771
11.5	0.581485	0.603194	0.706636	0.636806	0.712879	0.599957
11.6	0.60392	0.553292	0.728443	0.667119	0.725798	0.607367
11.7	0.617359	0.603973	0.701511	0.630184	0.727916	0.614115
11.8	0.606577	0.571163	0.77025	0.625221	0.73895	0.514022
11.9	0.577252	0.546297	0.750157	0.635227	0.700446	0.507928
12	0.552624	0.601387	0.703603	0.611921	0.696807	0.552504
12.1	0.564326	0.53855	0.695566	0.648133	0.70393	0.484447
12.2	0.565492	0.535054	0.656118	0.616517	0.683338	0.472141
12.3	0.534473	0.500865	0.609437	0.620792	0.66344	0.514122
12.4	0.508378	0.520237	0.5482	0.637475	0.703727	0.487126
12.5	0.53475	0.591002	0.566076	0.62285	0.726339	0.464161
12.6	0.478803	0.543938	0.528803	0.697869	0.72751	0.434443
12.7	0.498623	0.572449	0.519457	0.749797	0.740467	0.451848
12.8	0.475093	0.571082	0.504268	0.672463	0.770566	0.461195
12.9	0.483081	0.488529	0.496965	0.704343	0.738886	0.366677
13	0.486348	0.529383	0.359547	0.670633	0.741769	0.375293
13.1	0.471691	0.552549	0.369593	0.59304	0.684382	0.439356
13.2	0.482821	0.538194	0.36168	0.601767	0.695682	0.4463
13.3	0.489192	0.476243	0.387399	0.601767	0.692254	0.406641
13.4	0.451776	0.484707	0.455569	0.581656	0.653882	0.486408
13.5	0.442245	0.413055	0.464501	0.385033	0.665782	0.484168
13.6	0.426272	0.413119	0.47249	0.441864	0.666855	0.45948
13.7	0.437111	0.374521	0.472514	0.421257	0.661816	0.471533
13.8	0.446981	0.293881	0.50635	0.440243	0.601398	0.473829
13.9	0.4228	0.320418	0.467937	0.424025	0.610716	0.46685
14	0.408355	0.317301	0.444514	0.46605	0.609329	0.448902
14.1	0.383678	0.324396	0.418225	0.462372	0.618257	0.394074
14.2	0.41203	0.320854	0.444728	0.479692	0.594829	0.413794
14.3	0.418002	0.296254	0.385841	0.547086	0.620062	0.373919
14.4	0.40242	0.31831	0.445876	0.544329	0.619449	0.372142
14.5	0.390576	0.333645	0.436215	0.624779	0.548585	0.355436
14.6	0.413078	0.345631	0.399988	0.593673	0.61214	0.372177
14.7	0.404876	0.340213	0.410391	0.540833	0.543086	0.36168
14.8	0.400437	0.333913	0.418124	0.52533	0.584421	0.351289
14.9	0.35119	0.323876	0.396553	0.51504	0.566966	0.354221
15	0.406896	0.309516	0.400255	0.484974	0.553333	0.332193
15.1	0.420463	0.328153	0.406097	0.418352	0.532441	0.381757
15.2	0.341195	0.300771	0.422059	0.478076	0.56279	0.332056
15.3	0.355061	0.279197	0.429745	0.390049	0.556195	0.319932
15.4	0.338811	0.315946	0.412525	0.376016	0.558085	0.299724
15.5	0.345027	0.318804	0.397573	0.312606	0.471258	0.288349
15.6	0.343351	0.365267	0.36376	0.354581	0.537366	0.284051
15.7	0.347907	0.350968	0.399068	0.356662	0.54019	0.288903
15.8	0.316683	0.355788	0.3685	0.352982	0.516457	0.277538
15.9	0.353074	0.373323	0.377972	0.352485	0.511583	0.284222
16	0.320166	0.385629	0.367063	0.357675	0.432104	0.269121
16.1	0.316743	0.411795	0.341628	0.338333	0.451207	0.240027
16.2	0.322517	0.405602	0.359301	0.333677	0.458314	0.237945
16.3	0.33882	0.427612	0.379803	0.366944	0.437739	0.237562
16.4	0.297028	0.42158	0.338512	0.42051	0.446608	0.221739
16.5	0.326392	0.369033	0.353899	0.452498	0.416711	0.216393
16.6	0.343643	0.425736	0.339903	0.504063	0.401398	0.214619
16.7	0.31685	0.388605	0.315782	0.515687	0.413493	0.21314
16.8	0.293349	0.356554	0.324537	0.477404	0.367134	0.221596
16.9	0.294228	0.320961	0.308974	0.529841	0.398926	0.218909
17	0.309451		0.305854	0.517315	0.409668	0.212263
17.1	0.297168		0.283565	0.451222	0.396475	0.214072
17.2	0.245569	0.323883	0.277929	0.470988	0.375675	0.18549
17.3	0.289786	0.311463	0.283404	0.477233	0.381557	0.170377
17.4	0.275296	0.286408	0.293209	0.504262	0.378286	0.166876
17.5	0.288933	0.280198	0.277743	0.506272	0.357281	0.14916
17.6	0.29088	0.290356	0.276665	0.467233	0.379973	0.15476
17.7	0.276116	0.302595	0.275803	0.457412	0.369298	0.148441
17.8	0.257825	0.276989	0.265667	0.467138	0.39241	0.151099
17.9	0.267553	0.303282	0.265869	0.472028	0.388585	0.152411
18	0.26557	0.290884	0.275201	0.455302	0.367851	0.163561
18.1	0.268147	0.307009	0.280276	0.443678	0.348208	0.154883
18.2	0.273069	0.283289	0.263135	0.432392	0.337532	0.160345
18.3	0.252606	0.278291	0.257689	0.395993	0.296522	0.148517
18.4	0.27171	0.287454	0.24989	0.362903	0.337856	0.131517
18.5	0.254735	0.237456	0.247554	0.34124	0.319071	0.127452
18.6	0.25519	0.230697	0.226019	0.386448	0.326601	0.114483
18.7	0.230011	0.261509	0.222115	0.370245	0.295168	0.127779
18.8	0.243068	0.29062	0.223867	0.372681	0.332805	0.107337
18.9	0.209834	0.266581	0.227768	0.38749	0.301202	0.106298
19	0.235567	0.244318	0.198307	0.385372	0.277643	0.102547
19.1	0.219178	0.200502	0.209123	0.390704	0.282889	0.111942
19.2	0.241411	0.2189	0.192609	0.362305	0.277599	0.109424
19.3	0.256624	0.211237	0.226519	0.391535	0.266604	0.109041
19.4	0.2337	0.262198	0.229857	0.324113	0.22318	0.103543
19.5	0.214879	0.240095	0.218974	0.301531	0.261074	0.111389
19.6	0.192064	0.231278	0.212495	0.356558	0.263121	0.0926346
19.7	0.180546	0.224932	0.2051	0.351609	0.244235	0.105632
19.8	0.211712	0.214574	0.211425	0.334449	0.270349	0.100864
19.9	0.206147	0.218514	0.2251	0.322151	0.248994	0.112088
20	0.181399	0.208925	0.187759	0.283028	0.26101	0.11581
20.1	0.198622	0.235729	0.190243	0.312323	0.251693	0.120066
20.2	0.203066	0.240886	0.196742	0.285173	0.232784	0.113736
20.3	0.18411	0.232575	0.186695	0.30881	0.233477	0.125832
20.4	0.179289	0.237131	0.156797	0.283645	0.226098	0.133892
20.5	0.180975	0.234887	0.173158	0.301861	0.258894	0.121592
20.6	0.170886	0.2011	0.172128	0.292561	0.234941	0.124226
20.7	0.192722	0.196906	0.181916	0.29724	0.246484	0.121676
20.8	0.183065	0.188382	0.168294	0.300132	0.245624	0.11887
20.9	0.184732	0.16424	0.14974	0.269978	0.228215	0.120637
21	0.168677	0.207906	0.140429	0.272625	0.235434	0.125209
21.1	0.170842	0.188481	0.138872	0.275901	0.228742	0.119959
21.2	0.17992	0.188243	0.128744	0.287235	0.228352	0.124497
21.3	0.167387	0.181563	0.113162	0.293849	0.217879	0.120013
21.4	0.144782	0.22099	0.0995788	0.296205	0.215003	0.121728
21.5	0.156922	0.188332	0.10978	0.275125	0.20162	0.131498
21.6	0.132864	0.165951	0.12738	0.268999	0.20912	0.135259
21.7	0.153341	0.182296	0.117739	0.243999	0.219963	0.117728
21.8	0.147508	0.198696	0.130381	0.228833	0.21923	0.123871
21.9	0.155277	0.166889	0.128932	0.251348	0.210655	0.115213
22	0.139425	0.167694	0.124343	0.21357	0.209256	0.117745
22.1	0.148173	0.172868	0.137292	0.210735	0.207663	0.10663
22.2	0.173847	0.149853	0.139066	0.211818	0.219271	0.113503
22.3	0.16813	0.133239	0.137206	0.219347	0.202478	0.109515
22.4	0.144387	0.146827	0.140822	0.203106	0.189903	0.117312
22.5	0.137507	0.148278	0.132834	0.184568	0.197801	0.106243
22.6	0.135526	0.148729	0.145287	0.188307	0.196233	0.107736
22.7	0.129037	0.149724	0.135063	0.170306	0.185938	0.0907802
22.8	0.144211	0.162004	0.140309	0.172182	0.194324	0.0932052
22.9	0.143349	0.150364	0.140004	0.154523	0.185681	0.103185
23	0.136589	0.154242	0.141674	0.169155	0.185442	0.108733
23.1	0.127828	0.157345	0.152411	0.141872	0.192249	0.107114
23.2	0.131497	0.167525	0.127186	0.135327	0.188582	0.116478
23.3	0.135363	0.155304	0.124855	0.105495	0.181708	0.102651
23.4	0.144452	0.142342	0.120758	0.108286	0.185714	0.0970196
23.5	0.127981	0.139862	0.114256	0.105116	0.172988	0.100079
23.6	0.122417	0.144453	0.132276	0.104228	0.183755	0.0893744
23.7	0.116852	0.144793	0.137551	0.0882027	0.179004	0.0883086
23.8	0.122446	0.118911	0.117499	0.10155	0.182597	0.102068
23.9	0.131951	0.12925	0.131136	0.106438	0.170012	0.0935844
24	0.100005	0.137724	0.135761	0.0970946	0.168901	0.0941495
24.1	0.119237	0.115975	0.096229	0.0982801	0.159254	0.0882682
24.2	0.102519	0.114375	0.114531	0.10217	0.14863	0.0851437
24.3	0.0890759	0.112068	0.109626	0.11106	0.163067	0.0846143
24.4	0.0949963	0.111495	0.10159	0.115023	0.153595	0.0856697
24.5	0.102765	0.110681	0.0975803	0.12567	0.150073	0.0967494
24.6	0.0943296	0.0977835	0.0911528	0.123354	0.152642	0.0782426
24.7	0.097974	0.0918952	0.066983	0.115519	0.15373	0.0770644
24.8	0.0812716	0.0946062	0.0533672	0.118147	0.149348	0.0798947
24.9	0.0983385	0.0893096	0.0583354	0.122031	0.152589	0.0733351
25	0.0813932	0.0767166	0.065922	0.109971	0.16109	0.0683713
25.1	0.0941889	0.0886073	0.0708966	0.124534	0.158755	0.0765254
25.2	0.0741116	0.0846929	0.0715259	0.113252	0.142658	0.0846527
25.3	0.0966716	0.113285	0.0739378	0.0930295	0.151177	0.0672283
25.4	0.0858507	0.0863559	0.0728207	0.0952561	0.152254	0.066258
25.5	0.0951246	0.0935316	0.0737552	0.110469	0.156219	0.0737225
25.6	0.0951372	0.098391		0.0982801	0.146208	0.0691504
25.7	0.0945859	0.10973		0.101301	0.149789	0.0683614
25.8	0.0952654	0.111367		0.0756001	0.130614	0.074457
25.9	0.059237	0.105897		0.0793323	0.130445	0.0660853
26	0.0895602	0.110772		0.081621	0.136903	0.0652726
26.1	0.100369	0.09194		0.0918495	0.11339	0.0651502
26.2	0.0913936	0.111506		0.0985872	0.111196	0.0623957
26.3	0.0932697	0.106087		0.104521	0.127602	0.05608
26.4	0.105005	0.10857		0.111132	0.124674	0.0645589
26.5	0.100954	0.119124		0.108203	0.126611	0.0515449
26.6	0.0852822	0.103368		0.09282	0.117944	0.0552062
26.7	0.0901523	0.105764		0.0929275	0.119242	0.0583485
26.8	0.0738927	0.0958362		0.0823483	0.119315	0.0619229
26.9	0.0697126	0.0827261		0.0727795	0.124396	0.0639697
27	0.0748217	0.0820373		0.0714674	0.10443	0.0566569
27.1	0.0813462	0.086178		0.0745289	0.0992074	0.0589998
27.2	0.0781664	0.0840047		0.088274	0.0952898	0.0642042
27.3	0.0844489	0.0682506		0.0944533	0.0984194	0.062592
27.4	0.0713926	0.0807351		0.100488	0.101458	0.0578175
27.5	0.0742747	0.0738488		0.0919484	0.0927982	0.0551039
27.6	0.0811154	0.0751764		0.0859005	0.0832646	0.0475768
27.7	0.0718528	0.0768134		0.0848876	0.0844115	0.0576064
27.8	0.0800041	0.0885118		0.0726376	0.0773889	0.0541887
27.9	0.0579572	0.101578		0.0701437	0.0752346	0.054006
28	0.0648738	0.0967546		0.0640577	0.0819059	0.050432
28.1	0.0712772	0.0850943		0.0701591	0.0797753	0.0512657
28.2	0.0572252	0.0851874		0.0726861	0.0694879	0.0412599
28.3	0.058128	0.0724241		0.0606572	0.0661385	0.0529202
28.4	0.0686276	0.0799615		0.0651284	0.0614381	0.0482101
28.5	0.0746335	0.0893744		0.0750651	0.0607207	0.0520146
28.6	0.0757817	0.0920314		0.0617918	0.0633429	0.0459272
28.7	0.062703	0.103294		0.0644478	0.0594022	0.0492156
28.8	0.0705591	0.0816812		0.0616235	0.0542295	0.0473522
28.9	0.0675034	0.102033		0.056977	0.0550902	0.0499501
29	0.0773716	0.0876674		0.0695129	0.0558283	0.0453072
29.1	0.0598834	0.0768134		0.0763428	0.0583381	0.0537203
29.2	0.0577808	0.0849281		0.0816333	0.0578198	0.0512265
29.3	0.071268	0.0781231		0.0772856	0.0523492	0.0447255
29.4	0.0571494	0.0792839		0.0851032	0.0651472	0.0478911
29.5	0.0686102	0.081811		0.0746849	0.0698202	0.0434703
29.6	0.0643177	0.105575		0.075438	0.0670842	0.0405045
29.7	0.0763117	0.0947716		0.0630313	0.0615323	0.0473723
29.8	0.068059	0.0892406		0.0588192	0.0649109	0.0426961
29.9	0.0752518	0.0886057		0.048195	0.067865	0.0495293
30	0.0700803	0.111495		0.051597	0.0701884	0.0530345
30.1	0.0658708	0.0997316		0.0523974	0.0624565	0.0483483
30.2	0.0675034	0.0914206		0.0494111	0.0639745	0.0450663
30.3	0.0697259	0.105549		0.0421846	0.0599103	0.0423231
30.4	0.0558363	0.0963806		0.0505576	0.0532517	0.0477841
30.5	0.0465563	0.104349		0.0533926	0.063994	0.0462653
30.6	0.0487547	0.106657		0.0621302	0.0574791	0.047602
30.7	0.0474941	0.0989645		0.0456034	0.0661385	0.0435084
30.8	0.0555585	0.113847		0.0498846	0.0506607	0.0426476
30.9	0.04637	0.0903651		0.0547067	0.05557	0.0358381
31	0.0487092	0.0985248		0.0404801	0.0552162	0.0362489
31.1	0.0503239	0.0872053		0.0419418	0.0594478	0.0354326
31.2	0.0530811	0.0950566		0.0322725	0.0578198	0.0284271
31.3	0.0545399	0.0892473		0.0365625	0.0548104	0.0361814
31.4	0.0528572	0.0834878		0.0407295	0.0530471	0.038161
31.5	0.0498146	0.0737433		0.0490441	0.0419331	0.0364667
31.6	0.0464502	0.0900144		0.0460688	0.0470218	0.0352391
31.7	0.053757	0.0686953		0.0461679	0.051119	0.0387901
31.8	0.0453101	0.0765698		0.0460243	0.0574664	0.04062
31.9	0.0412225	0.0727879		0.0412426	0.0596207	0.0394611
32	0.0479989	0.0740863		0.04758	0.0559264	0.0334047
32.1	0.0459284	0.086434		0.0471586	0.0599762	0.0341713
32.2	0.0442061	0.0858797		0.0463865	0.065102	0.0295418
32.3	0.0439804	0.087935		0.0496696	0.070434	0.0302423
32.4	0.0419095	0.0857908		0.044508	0.0571705	0.0289802
32.5	0.0380576	0.0800755		0.0438165	0.0588429	0.0289902
32.6	0.0418275	0.082582		0.0446818	0.0561538	0.026403
32.7	0.0422505	0.0883372		0.0448211	0.046233	0.0262493
32.8	0.0489782	0.0855223		0.0406198	0.0502515	0.0251457
32.9	0.038178	0.0884095		0.0493291	0.0473879	0.0194676
33	0.0447801	0.103005		0.0510533	0.04452	0.0262149
33.1	0.0421303	0.0896396		0.036499	0.0449766	0.0283776
33.2	0.0473636	0.0777395		0.036855	0.044865	0.0247102
33.3	0.0421303	0.0942779		0.03978	0.0432497	0.0316349
33.4	0.0516694	0.0862262		0.036762	0.0332737	0.0330234
33.5	0.0411741	0.0891417		0.0388365	0.0375011	0.0370091
33.6	0.0359841	0.0791585		0.031395	0.036314	0.0294676
33.7	0.0341639	0.081249		0.0356265	0.0290154	0.0318561
33.8	0.0444034	0.0847444		0.0406815	0.0302964	0.0373971
33.9	0.0366685	0.0898864		0.0423833	0.0313646	0.0400232
34	0.0408055	0.0858797		0.0385125	0.032156	0.0352693
34.1	0.0419466	0.094617		0.04017	0.0348598	0.0351744
34.2	0.0347111	0.101072		0.0407639	0.0319481	0.041822
34.3	0.0438652	0.0894102		0.0272025	0.0354968	0.0320411
34.4	0.0426603	0.0978242		0.035721	0.0350465	0.0424333
34.5	0.0470945	0.102949		0.0353416	0.0383821	0.0360593
34.6	0.0392461	0.0960232		0.0369541	0.0366158	0.0345073
34.7	0.0439189	0.0869086		0.0350595	0.0380466	0.0474002
34.8	0.0355575			0.0390975	0.041524	0.0411475
34.9	0.0381557			0.037047	0.038495	0.0369912
35	0.0358353			0.0408179	0.0400239	0.0362942
35.1	0.033908			0.0473445	0.0441235	0.03671
35.2	0.0358353			0.0429975	0.0461607	0.0308606
35.3	0.0376756			0.0475515	0.0451355	0.0268959
35.4	0.0419466			0.0451711	0.0407781	0.031677
35.5	0.0394464			0.0432855	0.037433	0.0244925
35.6	0.0325625			0.0390975	0.0417285	0.0252496
35.7	0.0330572			0.0402235	0.0398583	0.0288436
35.8	0.0382736			0.036855	0.041603	0.0359224
35.9	0.0358132			0.0318294	0.0400921	0.0399006
36	0.0231622			0.0428025	0.0411684	0.0367461
36.1	0.0278219			0.0297818	0.0436378	0.0432491
36.2	0.0317737			0.037245	0.0466337	0.0365755
36.3	0.0205567			0.0375485	0.0494538	0.0285378
36.4	0.0202303			0.0294649	0.0483133	0.0308109
36.5	0.0232376			0.0347745	0.0465695	0.0356611
36.6	0.0279876			0.036855	0.0396501	0.0292604
36.7	0.0262582			0.0382421	0.0412334	0.0338541
36.8	0.018813			0.0298996	0.0412004	0.0320773
36.9	0.0255657			0.031395	0.0441451	0.0220865
37	0.0277068			0.039123	0.0448104	0.0264965
37.1	0.0204028			0.0373504	0.0434632	0.0235993
37.2	0.0333527			0.038869	0.0356602	0.0227894
37.3	0.0289786			0.0418568	0.0412334	0.0201762
37.4	0.0250012			0.0436996	0.0363953	0.0175872
37.5	0.0222888			0.0388365	0.0419385	0.0252129
37.6	0.0236203			0.0438892	0.0319331
37.7	0.0123791			0.0430982	0.0369193
37.8	0.0214059			0.0434629	0.037092
37.9	0.0153683			0.0423558	0.0383194
38	0.0169262			0.0405049	0.0315009
38.1	0.0226772			0.037143	0.0368193
38.2	0.0149643			0.0278775	0.0357053
38.3	0.0177787			0.031005	0.0390012
38.4	0.0225011			0.0341146	0.032551
38.5	0.0134556			0.0277316	0.0383875
38.6	0.0255569			0.0307125	0.0384368
38.7				0.0227465	0.0360011
38.8				0.0293475	0.0373312
38.9				0.0238474	0.0396319
39				0.0250354	0.0408869
39.1				0.0358643	0.0405566
39.2				0.0405405	0.0409082
39.3				0.0338862	0.0481273
39.4				0.0351636	0.0512923
39.5				0.0354453	0.0477092
39.6				0.0359913	0.0405446
39.7				0.0303286	0.0451376
39.8				0.0337838	0.0430028
39.9				0.0325192	0.0491351
40				0.032955	0.0444211
40.1				0.0332573	0.0391375
40.2				0.0340275	0.040932
40.3				0.0247714	0.0419331
40.4				0.0253756	0.0371219
40.5				0.0216012	0.0370238
40.6				0.024381	0.0416887
40.7				0.0277875	0.0345346
40.8				0.024666	0.0379806
40.9				0.0278531	0.0385921
41				0.0250499	0.0284511
41.1				0.0263655	0.0225461
41.2				0.0258346	0.0278358
41.3				0.0208845	0.0285009
41.4				0.0173014	0.0261696
41.5				0.0218295	0.0308191
41.6				0.0206429	0.02891
41.7				0.0173377	0.028161
41.8				0.0195	0.0272139
41.9				0.0139166	0.0276763
42				0.0190125	0.0345122
42.1				0.022425	0.0296589
42.2				0.0212355	0.029856
42.3				0.0170315	0.028569
42.4				0.0176475	0.0280959
42.5				0.0137711	0.0275128
42.6				0.0145996	0.0318419
42.7				0.018135	0.0240477
42.8				0.0197825
42.9				0.0170725
43				0.0176475
43.1				0.0174339
43.2				0.019121
43.3				0.0174037
43.4				0.0183268
43.5				0.0197825
43.6				0.0144787
43.7				0.0162272
43.8				0.0148365
43.9				0.023205
44				0.0225225
44.1				0.0223178
44.2				0.0237063
44.3				0.0234802
44.4				0.0195536
44.5				0.0224295
44.6				0.024375
44.7				0.0193192
44.8				0.016965
44.9				0.0199875
45				0.0178133
45.1				0.0150255
45.2				0.0209625
45.3				0.01443
45.4				0.0177857
45.5				0.01755
45.6				0.0186165
45.7				0.018915
45.8				0.0237449
45.9				0.0270654
46				0.023517

## Sheet: S6B Fig.
S6B Fig.
	TL5		TL6		TL7-1		TL7-2
time (h)	Average	Variation (CV)	Average	Variation (CV)	Average	Variation (CV)	Average	Variation (CV)
0	0.692857	1.15395	0.635714	0.91454	0.86	0.761073	0.169643	1.09671
0.875	0.75	1.12546	0.45	1.00274	0.723077	0.881632	0.189796	0.988546
1.75	0.578571	1.05777	0.447368	0.982053	0.607692	0.820152	0.204167	0.937666
2.625	0.578571	1.05777	0.426316	0.877152	0.635714	0.772017	0.2	0.962046
3.5	0.578571	1.05777	0.41	0.905729	0.557143	0.66716	0.213043	1.0569
4.375	0.583333	1.13245	0.440909	0.833778	0.557143	0.66716	0.241463	0.967907
5.25	0.625	1.26343	0.421739	0.818274	0.561538	0.6863	0.230769	1.02524
6.125	0.676923	1.15183	0.431818	0.815433	0.661538	0.998376	0.293939	1.06909
7	0.64	1.14508	0.440909	0.853182	0.678571	0.942267	0.284375	1.06989
7.875	0.65	1.1626	0.436364	0.804447	0.613333	1.01884	0.313793	1.04771
8.75	0.736364	1.12325	0.4	0.911878	0.607143	1.06462	0.332143	1.0369
9.625	0.872727	0.956293	0.436364	0.915482	0.685714	1.03833	0.365385	0.962971
10.5	0.783333	1.03427	0.485	0.83314	0.671429	1.07019	0.384	0.950945
11.375	0.6	1.28019	0.425	0.779939	0.606667	1.15065	0.353571	1.00133
12.25	0.405556	0.984492	0.419048	0.774563	0.535294	1.25881	0.310714	1.01534
13.125	0.415789	0.940465	0.427273	0.786371	0.417647	0.976007	0.303125	1.00498
14	0.415789	0.940465	0.427273	0.786371	0.455556	0.934818	0.303226	1.01728
14.875	0.457895	1.11204	0.4	0.81968	0.447368	0.929784	0.26875	0.869842
15.75	0.457143	1.06434	0.338462	0.927373	0.422222	0.978296	0.26875	0.869842
16.625	0.436364	1.10887	0.341379	0.878846	0.417647	1.01662	0.246667	0.855097
17.5	0.38	1.13677	0.312903	0.935251	0.44	1.00891	0.317241	1.5355
18.375	0.422727	1.12534	0.3	0.835711	0.35	0.85544	0.313793	1.53571
19.25	0.426087	1.1121	0.313333	0.793534	0.692857	1.73579	0.327586	1.48663
20.125	0.42381	1.1694	0.310345	0.777143	0.8	1.59344	0.32	1.48867
21	0.59375	0.951744	0.337931	0.774839	0.6125	1.86855	0.337037	1.47834
21.875	0.708333	0.859629	0.321429	0.736022	0.707692	1.76181	0.404348	1.34765
22.75	0.58	0.833314	0.313793	0.751925	0.635714	1.89661	0.461111	1.28735
23.625	0.58	0.833314	0.340741	0.883181	0.633333	1.83925	0.6	1.19315
24.5	0.58	0.833314	0.380769	0.855729	0.330769	0.772009	0.730769	1.02176
25.375	0.6125	0.865604	0.428571	0.78928	0.442857	1.06842	0.578571	0.824207
26.25	0.82	0.682927	0.494444	0.770052	0.446667	1.02388	0.553333	0.849889
27.125	0.65	0.765375	0.59375	0.614416	0.446667	1.02388	0.553333	0.849889
28	1.56667	1.49361	0.607143	0.636274	0.446667	1.02388	0.576923	0.868409
28.875	1.72	1.47422	0.664286	0.657674	0.446667	1.02388	0.62	0.882834
29.75	2.15	1.25258	0.529412	0.846635	0.421429	1.09908	0.6875	0.855705
30.625	0.7	0.863075	0.522222	0.836038	0.5	1.05451	0.84	0.747634
31.5	0.7	0.863075	0.553333	0.839578	0.76	0.79646	1.5	1.2768
32.375	0.96	0.781181	0.523077	0.804668	1	0.637704	1.5	1.2768
33.25	0.96	0.781181	0.523077	0.804668	1.2	0.583333	1.5	1.2768
34.125	0.96	0.781181	0.483333	0.856534	4.3	0.883721	2.15	0.961397
35	0.96	0.781181	0.427273	0.904193	4.3	0.883721	2.73333	0.76178

## Sheet: S7A Fig.
S7A Fig.	FACS analysis
Gate	# of events	% of gated cells	% of all cells
GFP+ only	15644	7.85	7.38
UR	1985	1	0.94
LL	178823	89.79	84.41
LR	2755	1.38	1.3
RFP+	5007	2.51	2.36

## Sheet: S7B Fig.
S7B Fig.	GFP+ only cell cycle
cycle	% G0/G1	% S	% G2/M	% Total
Diploid	69.39	24.61	6	100

[truncated: 4 more sheets: S7C Fig., S7D Fig., S8 Fig., Other data]
